# Supplementary material for: SCOTTI: Efficient Reconstruction of Transmission within Outbreaks with the Structured Coalescent
Source: PLoS Comput Biol. 2016 Sep 28;12(9):e1005130. doi: 10.1371/journal.pcbi.1005130 (PMC5040440; doi:10.1371/journal.pcbi.1005130)
Supplement: S1 Data — File containing information to replicate results. (ZIP) [file pcbi.1005130.s002.zip]

Archive with 25 entries (22 files):
- S1 Data/
- S1 Data/Outbreaker_FMDV.fasta
- __MACOSX/
- __MACOSX/S1 Data/
- __MACOSX/S1 Data/._Outbreaker_FMDV.fasta
- S1 Data/Outbreaker_FMDV.r
- __MACOSX/S1 Data/._Outbreaker_FMDV.r
- S1 Data/Outbreaker_KPneu.fasta
- __MACOSX/S1 Data/._Outbreaker_KPneu.fasta
- S1 Data/Outbreaker_KPneu_new.r
- __MACOSX/S1 Data/._Outbreaker_KPneu_new.r
- S1 Data/Outbreaker_Simulation_FMDVdata_1Samples_randomSampStrat_2.0LifeNe_1.0Bottleneck_accurateepiData_noneMissingCases_scarceGenInfo_repl0.r
- __MACOSX/S1 Data/._Outbreaker_Simulation_FMDVdata_1Samples_randomSampStrat_2.0LifeNe_1.0Bottleneck_accurateepiData_noneMissingCases_scarceGenInfo_repl0.r
- S1 Data/Outbreaker_Simulation_FMDVdata_1Samples_randomSampStrat_2_0LifeNe_1_0Bottleneck_accurateepiData_noneMissingCases_scarceGenInfo_repl0.fasta
- S1 Data/Outbreaker_Simulation_HIVdata_1Samples_randomSampStrat_2.0LifeNe_100.0Bottleneck_accurateepiData_noneMissingCases_scarceGenInfo_repl0.r
- __MACOSX/S1 Data/._Outbreaker_Simulation_HIVdata_1Samples_randomSampStrat_2.0LifeNe_100.0Bottleneck_accurateepiData_noneMissingCases_scarceGenInfo_repl0.r
- S1 Data/Outbreaker_Simulation_HIVdata_1Samples_randomSampStrat_2_0LifeNe_1_0Bottleneck_accurateepiData_noneMissingCases_scarceGenInfo_repl0.fasta
- S1 Data/SCOTTI_EpiData_FMDV.xml
- __MACOSX/S1 Data/._SCOTTI_EpiData_FMDV.xml
- S1 Data/SCOTTI_KPneu_NoH1460.xml
- __MACOSX/S1 Data/._SCOTTI_KPneu_NoH1460.xml
- S1 Data/SCOTTI_Simulation_FMDVdata_1Samples_randomSampStrat_2.0LifeNe_1.0Bottleneck_accurateepiData_noneMissingCases_scarceGenInfo_unlimLife_repl0.xml
- __MACOSX/S1 Data/._SCOTTI_Simulation_FMDVdata_1Samples_randomSampStrat_2.0LifeNe_1.0Bottleneck_accurateepiData_noneMissingCases_scarceGenInfo_unlimLife_repl0.xml
- S1 Data/SCOTTI_Simulation_HIVdata_1Samples_randomSampStrat_2.0LifeNe_100.0Bottleneck_accurateepiData_noneMissingCases_scarceGenInfo_unlimLife_repl0.xml
- __MACOSX/S1 Data/._SCOTTI_Simulation_HIVdata_1Samples_randomSampStrat_2.0LifeNe_100.0Bottleneck_accurateepiData_noneMissingCases_scarceGenInfo_unlimLife_repl0.xml
