# Supplementary material for: SCOTTI: Efficient Reconstruction of Transmission within Outbreaks with the Structured Coalescent
Source: PLoS Comput Biol. 2016 Sep 28;12(9):e1005130. doi: 10.1371/journal.pcbi.1005130 (PMC5040440; doi:10.1371/journal.pcbi.1005130)
Supplement: S1 Data — File containing information to replicate results. (ZIP) [file pcbi.1005130.s002.zip › S1 Data/Outbreaker_FMDV.fasta]

>IP3c_46
-----------------GGTCTCACCCCTAGTAAGCCAACGACAGTCCCTGCGTTGCACTCCACACTTACGTTGTACACACGCGGGACCCGATGGACTTTCGTTCACCCACCTACAGCTGGACTCACGGCACCGCGTGGCCATTTTAGCTGGATTGTGCGGACGAACACTGCTTGCGCACCTCGCGTGACCAGTTAGTACTCTTACCACTCTCCGCCTACTTGGTCGTTAGCGCTGTCTTGGGCACTCCTGTTGGGGGCCGTTCGACGCTCCACGGGCTCTCCTGTGTGACATCTACGGTGATGGGGCCGTTTCGCGCGTGCTGGTCGTCTGGACTGCTTCGGCTGTCACCCGACGCCCGCCNNNNNCCCCCCCCCCCCNNNNNTTTACCGTCGTTCCCGACGTAAAAGGGAGGTAACCACAAGCTTGAAACCGTCCAGCCCGACGAAAAAGGGTGGTAACCACAAGCTTACTGCCGTCTTTCCCGACGTTAAAGGGATGAAACCACAAGACTTACCTTCGCTCGGAAGTAAAACGACAAACACGCACAGTTTTGCCCGTTTTCATGAGAAATGGGACGTCTGCGCACGAAACGCGCCGTCGCTTGAGGAGGACTTGTACAAACACGATCTATGCAGGTTTCCCCAACTGACACAAACCGTGCAACTTGAAACTCCGCCTGGTCTTTCCAGGTCTAGAGGGGTAACATTTTGTACTGTGTTTGACTCCACGCTCGATCCACTAGCGAGTGTTAGTAGCGGTACTGCTGTCTCGTAGCGGAGCATGTTGGCCGTGGGAACACCTCCTTGGTAACAAGGACCCACGGGGCCGAAAGCCACGTCCTAACGGACCCAACATGTGTGCAACCCCAGCACGGCAGCTTTACTGTGAAACCCACTTCAAGGTGACATTGTTACTGGTACTCAAACACTGGTGACAGGCTAAGGATGCCCTTCAGGTACCCCGAGGTAACAAGCGACACTCGGGATCTGAGAAGGGGACTGGGACTTCTTTAAAGTGCCCAGTTTAAAAAGCTTCTACGCCTGAATAGGTGACCGGAGGCCGGCACCTTTCCTTTTATAAACACTGAACACATGAATACAACTGACTGTTTTATCGCTTTGGTACAGGCTATCAGAGAGATTAAAGCACTTTTCCTACCACGCACCACAGGAAAAATGGAACTGACACTGTACAACGGTGAGAAGAAGACCTTTTACTCCAGGCCCAACAACCACGACAACTGCTGGTTGAACGCCATCCTCCAGTTGTTCAGGTACGTTGAAGAACCATTCTTCGACTGGGTCTACAGTTCGCCTGAGAACCTCACGCTTGAAGCCATCAAGCAGTTGGAGGACCTCACAGGGCTTGAACTGCACGAGGGTGGACCACCTGCTCTCGTGATCTGGAACATCAAGCACTTGCTCCACACCGGCATTGGCACCGCCTCGCGACCCAGCGAGGTGTGCATGGTGGATGGTACGGACATGTGCTTGGCTGATTTCCATGCAGGCATTTTCCTTAAGGGGCAAGAACACGCTGTGTTCGCGTGTGTCACCTCCAACGGGTGGTACGCGATTGATGATGAGGACTTCTACCCCTGGACGCCGGACCCATCCGACGTTCTGGTGTTTGTCCCGTACGATCAAGAACCACTCAACGGGGAATGGAAAGCCAAGGTTCAACGCAAGCTCAAAGGGGCTGGACAATCCAGTCCAGCGACCGGCTCGCAGAACCAATCTGGCAATACTGGCAGCATAATAAACAACTACTACATGCAGCAGTATCAAAACTCCATGGACACACAGCTTGGTGACAACGCAATCAGTGGAGGCTCTAACGAGGGCTCCACCGACACAACCTCCACCCACACAACCAACACCCAGAACAATGACTGGTTCTCCAAACTTGCAAGCTCTGCTTTCAGCGGTCTTTTCGGCGCTCTTCTCGCCGACAAGAAGACAGAGGAGACCACTCTCCTCGAAGACCGCATCCTCACCACCCGTAACGGCCACACCACGTCGACAACCCAGTCAAGCGTTGGAGTCACATACGGGTACGCAACAGCTGAGGATTTTGTGAGCGGACCGAACACTTCTGGTCTCGAGACCAGAGTTGTGCAGGCAGAACGGTTTTTCAAAACCCACCTCTTCGACTGGGTCACCAGTGACTCATTCGGACGTTGCCACCTCCTGGAACTCCCGACCGACCACAAAGGTGTCTACGGCAGCCTGACCGACTCGTATGCATATATGAGGAACGGCTGGGATGTCGAGGTCACCGCGGTTGGCAACCAGTTCAACGGAGGGTGCCTGCTGGTCGCAATGGTACCAGAGCTTTGTTCTATCCAAAAGAGGGAACTGTACCAGCTCACACTCTTCCCTCACCAGTTCATCAACCCACGCACGAACATGACTGCGCACATTACAGTGCCCTTTGTTGGCGTTAACCGCTACGACCAGTACAAGGTTCACAAGCCTTGGACCCTTGTGGTTATGGTTGTAGCCCCTCTGACCGTCAACACTGAAGGTGCCCCTCAGATCAAGGTGTATGCCAACATTGCCCCAACTAACGTGCACGTCGCGGGTGAGTTTCCTTCCAAAGAGGGAATATTCCCCGTGGCCTGTAGCGACGGCTATGGTGGCCTGGTGACCACGGACCCGAAGACGGCTGACCCCGTTTATGGGAAAGTGTTCAACCCCCCCCGCAACCAGTTGCCGGGGCGTTTTACCAACCTCCTTGATGTGGCTGAGGCATGCCCGACGTTTCTGCACTTCGAGGGTGGCGTACCGTACGTGACCACGAAAACAGACTCGGACAGGGTGCTTGCTCAGTTTGATATGTCTTTGGCAGCAAAACACATGTCAAACACCTTCCTCGCAGGTCTTGCGCAGTACTACACACAGTACAGTGGCACCATCAACCTGCACTTCATGTTCACAGGACCCACTGACGCGAAGGCGCGTTACATGATTGCCTACGCCCCACCGGGCATGGAGCCGCCCAAGACACCTGAGGCGGCCGCGCACTGCATTCATGCTGAATGGGACACTGGGTTGAACTCAAAGTTTACTTTTTCCATCCCCTACCTCTCGGCCGCCGATTACGCGTACACCGCGTCTGACGTGGCCGAGACCACAAATGTGCAGGGATGGGTTTGCTTGTTTCAAATTACACATGGCAAGGCCGACGGCGACGCTCTGGTCGTACTGGCTAGTGCTGGTAAAGACTTTGAGCTAAGGCTGCCGGTGGACGCCCGTGCGGAAACCACTTCTGCGGGCGAGTCAGCGGATCCTGTCACCACCACTGTTGAAAACTACGGTGGCGAAACACAGATCCAGAGGCGCCAACACACGGACGTCTCGTTCATTATGGACAGATTTGTGAAAGTGACACCGCAAAACCAAATTAACATTTTGGACCTCATGCAGGTCCCATCACACACTTTGGTGGGAGCGCTCCTACGCGCGTCCACTTACTACTTCTCTGACTTGGAGATAGCAGTAAAACACGAGGGAGACCTCACCTGGGTTCCAAATGGAGCGCCTGAAAAGGCGTTGGACAACACCACCAACCCAACTGCTTACCACAAGGCACCACTCACCCGGCTTGCCCTGCCCTACACTGCGCCCCACCGCGTGTTGGCAACCGTGTACAACGGTGAGTGCAGGTACAGCAGAAATGCTGTGCCCAACTTGAGAGGTGACCTTCAAGTGTTGGCTCAAAAGGTGGCACGGACGCTGCCTACCTCCTTCAACTACGGTGCCATCAAAGCGACCCGGGTCACCGAGTTGCTTTACCGGATGAAGAGGGCCGAAACATACTGTCCAAGGCCCTTGCTGGCAATCCACCCAACTGAAGCCAGACACAAACAGAAAATTGTGGCACCGGTGAAACAGACTTTGAATTTTGACCTTCTGAAGTTGGCAGGAGACGTTGAGTCCAACCCTGGGCCCTTCTTCTTCTCCGACGTTAGGTCGAACTTCTCCAAACTGGTGGAAACTATCAACCAGATGCAGGAGGACATGTCAACAAAACACGGGCCTGACTTTAACCGGTTAGTGTCCGCATTTGAGGAATTGGCCATTGGAGTGAAAGCCATCAGAACCGGTCTCGACGAGGCCAAACCCTGGTACAAGCTTATCAAGCTCCTAAGCCGCCTGTCGTGCATGGCCGCTGTGGCAGCACGGTCCAAGGACCCAGTCCTTGTGGCCATCATGCTGGCCGACACCGGTCTCGAGATTCTGGACAGCACCTTCGTCGTGAAGAAGATCTCCGACTCGCTCTCCAGTCTCTTTCACGTGCCGGCCCCCGTCTTCAGTTTCGGAGCACCGGTCCTGTTGGCCGGGTTGGTCAAAGTCGCCTCGAGTTTCTTCCGGTCTACACCCGAAGACCTTGAGAGAGCAGAGAAACAGCTCAAAGCACGTGACATCAACGACATCTTCGCCATTCTCAAGAACGGCGAGTGGCTGGTCAAACTGATCCTTGCCATCCGCGACTGGATTAAGGCTTGGATCGCCTCAGAAGAGAAGTTTGTCACCATGACAGACTTGGTGCCTGGCATCCTTGAAAAGCAGCGGGATCTGAACGACCCGAGCAAGTACAAGGAAGCCAAGGAGTGGCTCGACAACGCGCGCCAAGCGTGTTTGAAGAGCGGGAACGTCCACATTGCCAACCTGTGTAAAGTGGTCGCTCCAGCACCCAGCAAGTCGAGGCCCGAACCCGTGGTTGTTTGTCTCCGCGGCAAATCTGGCCAGGGCAAGAGCTTCCTTGCAAACGTGCTTGCACAGGCAATTTCCGCCCACTTCACCGGCAGAACCGACTCAGTGTGGTACTGCCCACCTGACCCTGACCACTTCGACGGTTACAACCAGCAAACCGTCGTTGTGATGGATGATTTGGGCCAGAACCCTGACGGCAAGGACTTCAAATACTTTGCCCAAATGGTCTCGACCACAGGGTTCATCCCGCCCATGGCATCACTCGAGGACAAAGGTAAACCTTTCAACAGCAAAGTCATCATCGCGACCACCAACTTGTACTCGGGCTTCACCCCGAGGACTATGGTGTGTCCCGACGCACTGAACCGGAGGTTTCACTTTGACATCGATGTGAGTGCTAAGGATGGGTACAAAATTAACAACAAATTGGACATTATCAAAGCACTTGAAGACACCCACACCAACCCAGTGGCAATGTTTCAATACGACTGTGCCCTTCTCAACGGCATGGCCGTTGAAATGAAGAGAATGCAACAAGACATGTTCAAGCCTCAACCACCCCTCCAGAATGTGTACCAGCTTGTTCAGGAGGTGATTGATCGGGTCGAGCTCCATGAGAAAGTGTCGAGCCACCCGATCTTCAAGCAGATCTCAATTCCTTCCCAAAAATCTGTGTTGTACTTTCTCATTGAGAAGGGCCAACATGAGGCAGCAATTGAATTCTTTGAGGGCATGGTCCACGACTCTATTAAGGAGGAACTCCAACCCCTCCTCCAACAAACTTCATTTGTGAAACGCGCTTTCAAGCGCCTGAAGGAAAATTTTGAGATTGTTGCTCTGTGTTTAACACTTTTGGCAAACATTGTGATCATGGTCCGTGAGACTCGCAAGAGGCAGAAAATGGTGGATGATGCAGTGAATGAGTACATTGAGAAAGCAAACATCACCACAGATGACAAGACTCTTGACGAGGCGGAGAAGAGCCCTCTAGAGACCAGCGGCGCCAGCACCGTTGGCTTTAGAGAGAGAACTCTCCCAGGTCAAAAGGCATGCGATGACGTGAACTCCGAGCCTGCCCAACCTGTTGAGGAGCAACCACAAGCTGAAGGACCCTACGCCGGACCACTCGAGCGTCAGAAACCTCTGAAAGTGAGAGCCAAGCTCCCACAGCAGGAGGGGCCTTACGCTGGTCCAATGGAGAGACAGAAACCGCTAAAAGTGAAAGCAAAAGCCCCGGTCGTGAAGGAAGGACCTTACGAGGGACCGGTGAAGAAGCCTGTCGCTTTGAAAGTGAAAGCTAAGAACCTGATTGTCACTGAGAGTGGTGCCCCACCGACCGACTTGCAAAAGATGGTCATGGGCAACACAAAGCCTGTTGAGCTCATCCTCGACGGGAAGACAGTAGCCATTTGCTGCGCTACTGGAGTGTTTGGCACTGCTTACCTCGTGCCTCGTCACCTCTTCGCAGAGAAGTATGACAAGATCATGTTGGACGGCAGAGCCATGACAGACAGTGACTACAGAGTGTTTGAGTTTGAGATCAAAGTAAAAGGACAGGACATGCTCTCAGACGCCGCGCTCATGGTGCTCCACCGTGGGAACCGCGTGAGGGACATCACGAAGCACTTTCGTGACACAGCAAGAATGAAGAAAGGCACCCCCGTTGTCGGTGTGATTAACAACGCCGATGTCGGGAGACTGATTTTCTCCGGTGAGGCCCTTACTTACAAGGACATTGTGGTTTGTATGGACGGAGACACCATGCCCGGCCTCTTTGCCTACAGAGCCGCCACCAAGGCTGGCTACTGCGGAGGAGCCGTTCTCGCCAAAGACGGAGCTGACACTTTCATCGTCGGCACTCACTCTGCAGGAGGCAACGGAGTTGGATACTGCTCATGCGTTTCCAGGTCCATGCTTCTTAAAATGAAGGCACACATTGACCCCGAACCACACCACGAGGGGTTGATTGTGGACACCAGAGATGTGGAAGAGCGCGTTCACGTGATGCGCAAAACCAAGCTTGCACCCACCGTTGCACACGGTGTGTTCAACCCCGAGTTTGGGCCCGCTGCCTTGTCCAACAAGGACCCGCGTCTGAACGAGGGTGTTGTCCTCGATGAAGTCATCTTCTCCAAACACAAGGGAGACACAAAGATGTCTGAGGAGGACAAAGCGCTGTTCCGCCGCTGTGCTGCTGACTACGCGTCACGCCTGCACAGCGTGTTGGGCACAGCAAATGCCCCATTGAGCATCTACGAGGCAATCAAGGGTGTCGACGGACTCGACGCCATGGAACCAGATACAGCGCCCGGCCTCCCCTGGGCCCTCCAGGGTAAACGCCGCGGCGCGCTCATCGACTTCGAAAACGGCACGGTCGGACCCGAAGTCGAGGCTGCCCTGAAGCTCATGGAGAAGAGAGAATACAAATTTGCTTGTCAGACCTTCCTGAAGGACGAGATTCGCCCGATGGAGAAAGTACGTGCCGGCAAGACTCGCATTGTCGACGTCTTGCCCGTTGAGCATATTCTTTACACCAGGATGATGATTGGCAGATTTTGTGCACAGATGCACTCAAACAACGGACCGCAAATTGGCTCAGCGGTCGGTTGCAACCCTGATGTTGATTGGCAGAGATTTGGCACACACTTCGCCCAGTACAGAAACGTGTGGGATGTGGACTATTCGGCCTTTGATGCTAATCACTGCAGTGATGCCATGAACATCATGTTTGAGGAGGTGTTTCGCACGGAGTTCGGCTTCCACCCGAATGCCGAGTGGATCCTGAAGACTCTTGTGAACACGGAACACGCCTATGAGAACAAACGCATCACTGTTGAAGGCGGAATGCCGTCTGGTTGTTCCGCAACAAGCATCATCAACACAATTTTGAACAACATCTACGTGCTCTACGCCCTGCGTAGACACTATGAGGGAGTTGAGCTGGACACATACACCATGATCTCCTACGGAGACGACATCGTGGTGGCAAGTGATTATGACTTGGACTTTGAGGCTCTCAAGCCCCACTTCAAATCCCTTGGTCAAACCATCACTCCAGCTGACAAAAGCGACAAAGGTTTTGTTCTTGGTCACTCCATTACCGATGTCACTTTCCTCAAAAGACACTTCCACATGGACTATGGAACTGGGTTTTACAAACCTGTGATGGCCTCAAAGACCCTTGAGGCTATCCTCTCCTTTGCACGCCGTGGGACCATACAGGAGAAGTTGATCTCCGTGGCAGGACTCGCCGTCCACTCTGGACCAGACGAGTACCGGCGTCTCTTTGAGCCTTTCCAAGGTCTCTTTGAGATTCCAAGCTACAGATCACTTTACCTGCGTTGGGTGAACGCCGTGTGTGGTGACGCATAATCCCTCAGAGGCCACGACAACCGGGCTCTGAGGCGCGCGACACCTTAGGAGTGAAAGCCTGAAAGGGCTTTTCCCGCTTCCTTAATCTAAAAAAAAAAAAA-
>IP5_51
-----------------GGTCTCACCCCTAGTAAGCCAACGACAGTCCCTGCGTTGCACTCCACACTTACGTTGTACACACGCGGGACCCGATGGACTTTCGTTCACCCACCTACAGCTGGACTCACGGCACCGCGTGGCCATTTTAGCTGGATTGTGCGGACGAACACTGCTTGCGCACCTCGCGTGACCAGTTAGTACTCTTACCACTCTCCGCCTACTTGGTCGTTAGCGCTGTCTTGGGCACTCCTGTTGGGGGCCGTTCGACGCTCCACGGGCTCTCCTGTGTGACATCTACGGTGATGGGGCCGTTTCGCGCGTGCTGGTCGTCTGGACTGCTTCGGCTGTCACCCGACGCCCGCCNNNNNCCCCCCCCCCCCNNNNNTTTACCGTCGTTCCCGACGTAAAAGGGAGGTAACCACAAGCTTGAAACCGTCCAGCCCGACGAAAAAGGGTGGTAACCACAAGCTTACTGCCGTCTTTCCCGACGTTAAAGGGATGAAACCACAAGACTTACCTTCGCTCGGAAGTAAAACGACAAACACGCACAGTTTTGCCCGTTTTCATGAGAAATGGGACGTCTGCGCACGAAACGCGCCGTCGCTTGAGGAGGACTTGTACAAACACGATCTATGCAGGTTTCCCCAACTGACACAAACCGTGCAACTTGAAACTCCGCCTGGTCTTTCCAGGTCTAGAGGGGTAACATTTTGTACTGTGTTTGACTCCACGCTCGATCCACTAGCGAGTGTTAGTAGCGGTACTGCTGTCTCGTAGCGGAGCATGTTGGCCGTGGGAACACCTCCTTGGTAACAAGGACCCACGGGGCCGAAAGCCACGTCCTAACGGACCCAACATGTGTGCAACCCCAGCACGGCAGCTTTACTGTGAAACCCACTTCAAGGTGACATTGATACTGGTACTCAAACACTGGTGACAGGCTAAGGATGCCCTTCAGGTACCCCGAGGTAACAAGCGACACTCGGGATCTGAGAAGGGGACTGGGACTTCTTTAAAGTGCCCAGTTTAAAAAGCTTCTACGCCTGAATAGGTGACCGGAGGCCGGCACCTTTCCTTTTATAAACACTGAACACATGAATACAACTGACTGTTTTATCGCTTTGGTACAGGCTATCAGAGAGATTAAAGCACTTTTCCTACCACGCACCACAGGAAAAATGGAACTGACACTGTACAACGGTGAGAAGAAGACCTTTTACTCCAGGCCCAACAACCACGACAACTGCTGGTTGAACGCCATCCTCCAGTTGTTCAGGTACGTTGAAGAACCATTCTTCGACTGGGTCTACAGTTCGCCTGAGAACCTCACGCTTGAAGCCATCAAGCAGTTGGAGGACCTCACAGGGCTTGAACTGCACGAGGGTGGACCACCTGCTCTCGTGATCTGGAACATCAAGCACTTGCTCCACACCGGCATTGGCACCGCCTCGCGACCCAGCGAGGTGTGCATGGTGGATGGTACGGACATGTGCTTGGCTGATTTCCATGCAGGCATTTTCCTTAAGGGGCAAGAACACGCTGTGTTCGCGTGTGTCACCTCCAACGGGTGGTACGCGATTGATGATGAGGACTTCTACCCCTGGACGCCGGACCCATCCGACGTTCTGGTGTTTGTCCCGTACGATCAAGAACCACTCAACGGGGAATGGAAAGCCAAGGTTCAACGCAAGCTCAAAGGGGCTGGACAATCCAGTCCAGCGACCGGCTCGCAGAACCAATCTGGCAATACTGGCAGCATAATAAACAACTACTACATGCAGCAGTATCAAAACTCCATGGACACACAGCTTGGTGACAACGCAATCAGTGGAGGCTCTAACGAGGGCTCCACCGACACAACCTCCACCCACACAACCAACACCCAGAACAATGACTGGTTCTCCAAACTTGCAAGCTCTGCTTTCAGCGGTCTTTTCGGCGCTCTTCTCGCCGACAAGAAGACAGAGGAGACCACTCTCCTCGAAGACCGCATCCTCACCACCCGTAACGGCCACACCACGTCGACAACCCAGTCAAGCGTTGGAGTCACATACGGGTACGCAACAGCTGAGGATTTTGTGAGCGGACCGAACACTTCTGGTCTCGAGACCAGAGTTGTGCAGGCAGAACGGTTTTTCAAAACCCACCTCTTCGACTGGGTCACCAGTGACTCATTCGGACGTTGCCACCTCCTGGAACTCCCGACCGACCACAAAGGTGTCTACGGCAGCCTGACCGACTCGTATGCATATATGAGGAACGGCTGGGATGTCGAGGTCACCGCGGTTGGCAACCAGTTCAACGGAGGGTGCCTGCTGGTCGCAATGGTACCAGAGCTTTGTTCTATCCAAAAGAGGGAACTGTACCAGCTCACACTCTTCCCTCACCAGTTCATCAACCCACGCACGAACATGACTGCGCACATTACAGTGCCCTTTGTTGGCGTTAACCGCTACGACCAGTACAAGGTTCACAAGCCTTGGACCCTTGTGGTTATGGTTGTAGCCCCTCTGACCGTCAACACTGAAGGTGCCCCTCAGATCAAGGTGTATGCCAACATTGCCCCAACTAACGTGCACGTCGCGGGTGAGTTTCCTTCCAAAGAGGGAATATTCCCCGTGGCCTGTAGCGACGGCTATGGTGGCCTGGTGACCACGGACCCGAAGACGGCTGACCCCGTTTATGGGAAAGTGTTCAACCCCCCCCGCAACCAGTTGCCGGGGCGTTTTACCAACCTCCTTGATGTGGCTGAGGCATGCCCGACGTTTCTGCACTTCGAGGGTGACGTACCGTACGTGACCACGAAAACAGACTCGGACAGGGTGCTTGCTCAGTTTGATATGTCTTTGGCAGCAAAACACATGTCAAACACCTTCCTCGCAGGTCTTGCGCAGTACTACACACAGTACAGTGGCACCATCAACCTGCACTTCATGTTCACAGGACCCACTGACGCGAAGGCGCGTTACATGATTGCCTACGCCCCACCGGGCATGGAGCCGCCCAAGACACCTGAGGCGGCCGCGCACTGCATTCATGCTGAATGGGACACTGGGTTGAACTCAAAGTTTACTTTTTCCATCCCCTACCTCTCGGCCGCCGATTACGCGTACACCGCGTCTGACGTGGCCGAGACCACAAATGTGCAGGGATGGGTCTGCTTGTTTCAAATTACACATGGCAAGGCCGACGGCGACGCTCTGGTCGTACTGGCTAGTGCTGGTAAAGACTTTGAGCTAAGGCTGCCGGTGGACGCCCGTGCGGAAACCACTTCTGCGGGCGAGTCAGCGGATCCTGTCACCACCACTGTTGAAAACTACGGTGGCGAAACACAGATCCAGAGGCGCCAACACACGGACGTCTCGTTCATTATGGACAGATTTGTGAAAGTGACACCGCAAAACCAAATTAACATTTTGGACCTCATGCAGGTCCCATCACACACTTTGGTGGGAGCGCTCCTACGCGCGTCCACTTACTACTTCTCTGACTTGGAGATAGCAGTAAAACACGAGGGAGACCTCACCTGGGTTCCAAATGGAGCGCCTGAAAAGGCGTTGGACAACACCACCAACCCAACTGCTTACCACAAGGCACCACTCACCCGGCTTGCCCTGCCCTACACTGCGCCCCACCGCGTGTTGGCAACCGTGTACAACGGTGAGTGCAGGTACAGCAGAAATGCTGTGCCCAACTTGAGAGGTGACCTTCAAGTGTTGGCTCAAAAGGTGGCACGGACGCTGCCTACCTCCTTCAACTACGGTGCCATCAAAGCGACCCGGGTCACCGAGTTGCTTTACCGGATGAAGAGGGCCGAAACATACTGTCCAAGGCCCTTGCTGGCAATCCACCCAACTGAAGCCAGACACAAACAGAAAATTGTGGCACCGGTGAAACAGACTTTGAATTTTGACCTTCTGAAGTTGGCAGGAGACGTTGAGTCCAACCCTGGGCCCTTCTTCTTCTCCGACGTTAGGTCGAACTTCTCCAAACTGGTGGAAACTATCAACCAGATGCAGGAGGACATGTCAACAAAACACGGGCCTGACTTTAACCGGTTAGTGTCCGCATTTGAGGAATTGGCCATTGGAGTGAAAGCCATCAGAACCGGTCTCGACGAGGCCAAACCCTGGTACAAGCTTATCAAGCTCCTAAGCCGCCTGTCGTGCATGGCCGCTGTGGCAGCACGGTCCAAGGACCCAGTCCTTGTGGCCATCATGCTGGCCGACACCGGTCTCGAGATTCTGGACAGCACCTTCGTCGTGAAGAAGATCTCCGACTCGCTCTCCAGTCTCTTTCACGTGCCGGCCCCCGTCTTCAGTTTCGGAGCACCGGTCCTGTTGGCCGGGTTGGTCAAAGTCGCCTCGAGTTTCTTCCGGTCTACACCCGAAGACCTTGAGAGAGCAGAGAAACAGCTCAAAGCACGTGACATCAACGACATCTTCGCCATTCTCAAGAACGGCGAGTGGCTGGTCAAACTGATCCTTGCCATCCGCGACTGGATTAAGGCTTGGATCGCCTCAGAAGAGAAGTTTGTCACCATGACAGACTTGGTGCCTGGCATCCTTGAAAAGCAGCGGGATCTGAACGACCCGAGCAAGTACAAGGAAGCCAAGGAGTGGCTCGACAACGCGCGCCAAGCGTGTTTGAAGAGCGGGAACGTCCACATTGCCAACCTGTGTAAAGTGGTCGCTCCAGCACCCAGCAAGTCGAGGCCCGAACCCGTGGTTGTTTGTCTCCGCGGCAAATCTGGCCAGGGCAAGAGCTTCCTTGCAAACGTGCTTGCACAGGCAATTTCCGCCCACTTCACCGGCAGAACCGACTCAGTGTGGTACTGCCCACCTGACCCTGACCACTTCGACGGTTACAACCAGCAAACCGTCGTTGTGATGGATGATTTGGGCCAGAACCCTGACGGCAAGGACTTTAAATACTTTGCCCAAATGGTCTCGACCACAGGGTTCATCCCGCCCATGGCATCACTCGAGGACAAAGGTAAACCTTTCAACAGCAAAGTCATCATCGCGACCACCAACTTGTACTCGGGCTTCACCCCGAGGACTATGGTGTGTCCCGACGCACTGAACCGGAGGTTTCACTTTGACATCGATGTGAGTGCTAAGGATGGGTACAAAATTAACAACAAATTGGAYATTATCAAAGCACTTGAAGACACCCACACCAACCCAGTGGCAATGTTTCAATACGACTGTGCCCTTCTCAACGGCATGGCCGTTGAAATGAAGAGAATGCAACAAGACATGTTCAAGCCTCAACCACCCCTCCAGAATGTGTACCAGCTTGTTCAGGAGGTGATTGATCGGGTCGAGCTCCATGAGAAAGTGTCGAGCCACCCGATCTTCAAGCAGATCTCAATTCCTTCCCAAAAATCTGTGTTGTACTTTCTCATTGAGAAGGGCCAACATGAGGCAGCAATTGAATTCTTTGAGGGCATGGTCCACGACTCTATTAAGGAGGAACTCCAACCCCTCCTCCAACAAACTTCATTTGTGAAACGCGCTTTCAAGCGCCTGAAGGAAAATTTTGAGATTGTTGCTCTGTGTTTAACACTTTTGGCAAACATTGTGATCATGGTCCGTGAGACTCGCAAGAGGCAGAAAATGGTGGATGATGCAGTGAATGAGTACATTGAGAAAGCAAACATCACCACAGATGACAAGACTCTTGACGAGGCGGAGAAGAGCCCTCTAGAGACCAGCGGCGCCAGCACCGTTGGCTTTAGAGAGAGAACTCTCCCAGGTCAAAAGGCATGCGATGACGTGAACTCCGAGCCTGCCCAACCTGTTGAGGAGCAACCACAAGCTGAAGGACCCTACGCCGGACCACTCGAGCGTCAGAAACCTCTGAAAGTGAGAGCCAAGCTCCCACAGCAGGAGGGGCCTTACGCTGGTCCAATGGAGAGACAGAAACCGCTAAAAGTGAAAGCAAAAGCCCCGGTCGTGAAGGAAGGACCTTACGAGGGACCGGTGAAGAAGCCTGTCGCTTTGAAAGTGAAAGCTAAGAACCTGATTGTCACTGAGAGTGGTGCCCCACCGACCGACTTGCAAAAGATGGTCATGGGCAACACAAAGCCTGTTGAGCTCATCCTCGACGGGAAGACAGTAGCCATTTGCTGCGCTACTGGAGTGTTTGGCACTGCTTACCTCGTGCCTCGTCACCTCTTCGCAGAGAAGTATGACAAGATCATGTTGGACGGCAGAGCCATGACAGACAGTGACTACAGAGTGTTTGAGTTTGAGATCAAAGTAAAAGGACAGGACATGCTCTCAGACGCCGCGCTCATGGTGCTCCACCGTGGGAACCGCGTGAGGGACATCACGAAGCACTTTCGTGACACAGCAAGAATGAAGAAAGGCACCCCCGTTGTCGGTGTGATTAACAACGCCGATGTCGGGAGACTGATTTTCTCCGGTGAGGCCCTTACTTACAAGGACATTGTGGTTTGTATGGACGGAGACACCATGCCCGGCCTCTTTGCCTACAGAGCCGCCACCAAGGCTGGCTACTGCGGAGGAGCCGTTCTCGCCAAAGACGGAGCTGACACTTTCATCGTCGGCACTCACTCTGCAGGAGGCAACGGAGTTGGATACTGCTCATGCGTTTCCAGGTCCATGCTTCTTAAAATGAAGGCACACATTGACCCCGAACCACATCACGAGGGGTTGATTGTGGACACCAGAGATGTGGAAGAGCGCGTTCACGTGATGCGCAAAACCAAGCTTGCACCCACCGTTGCACACGGTGTGTTCAACCCCGAGTTTGGGCCCGCTGCCTTGTCCAACAAGGACCCGCGTCTGAACGAGGGTGTTGTCCTCGATGAAGTCATCTTCTCCAAACACAAGGGAGACACAAAGATGTCTGAGGAGGACAAAGCGCTGTTCCGCCGCTGTGCTGCTGACTACGCGTCACGCCTGCACAGCGTGTTGGGCACAGCAAATGCCCCATTGAGCATCTACGAGGCAATCAAGGGTGTCGACGGACTCGACGCCATGGAACCAGATACAGCGCCCGGCCTCCCCTGGGCCCTCCAGGGTAAACGCCGCGGCGCGCTCATCGACTTCGAAAACGGCACGGTCGGACCCGAAGTCGAGGCTGCCCTGAAGCTCATGGAGAAGAGAGAATACAAATTTGCTTGTCAGACCTTCCTGAAGGACGAGATTCGCCCGATGGAGAAAGTACGTGCCGGCAAGACTCGCATTGTCGACGTCTTGCCCGTTGAGCATATTCTTTACACCAGGATGATGATTGGCAGATTTTGTGCACAGATGCACTCAAACAACGGACCGCAAATTGGCTCAGCGGTCGGTTGCAACCCTGATGTTGATTGGCAGAGATTTGGCACACACTTCGCCCAGTACAGAAACGTGTGGGATGTGGACTATTCGGCCTTTGATGCTAATCACTGCAGTGATGCCATGAACATCATGTTTGAGGAGGTGTTTCGCACGGAGTTCGGCTTCCACCCGAATGCCGAGTGGATCCTGAAGACTCTTGTGAACACGGAACACGCCTATGAGAACAAACGCATCACTGTTGAAGGCGGAATGCCGTCTGGTTGTTCCGCAACAAGCATCATCAACACAATTTTGAACAACATCTACGTGCTCTACGCCCTGCGTAGACACTATGAGGGAGTTGAGCTGGACACATACACCATGATCTCCTACGGAGACGACATCGTGGTGGCAAGTGATTATGACTTGGACTTCGAGGCTCTCAAGCCCCACTTTAAATCCCTTGGTCAAACCATCACTCCAGCTGACAAAAGCGACAAAGGTTTTGTTCTTGGTCACTCCATTACCGATGTCACTTTCCTCAAAAGACACTTCCACATGGACTATGGAACTGGGTTTTACAAACCTGTGATGGCCTCAAAGACCCTTGAGGCTATCCTCTCCTTTGCACGCCGTGGGACCATACAGGAGAAGTTGATCTCCGTGGCAGGACTCGCCGTCCACTCTGGACCAGACGAGTACCGGCGTCTCTTTGAGCCTTTCCAAGGTCTCTTTGAGATTCCAAGCTACAGATCACTTTACCTGCGTTGGGTGAACGCCGTGTGTGGTGACGCATAATCCCTCAGAGGCCACGACAACCGGGCTCTGAGGCGCGCGACACCTTAGGAGTGAAAGCCTGAAAGGGCTTTTCCCGCTTCCTTGATCTAAAAAAAAAAAAA-
>IP8_62
-----------------GGTCTCACCCCTAGTAAGCCAACGACAGTCCCTGCGTTGCACTCCACACTTACGTTGTACACACGCGGGACCCGATGGACTTTCGTTCACCCACCTACAGCTGGACTCACGGCACCGCGTGGCCATTTTAGCTGGATTGTGAGGACGAACACTGCTTGCGCACCTCGCGTGACCAGTTAGTACTCTTACCACTCTCCGCCTACTTGGTCGTTAGCGCTGTCTTGGGCACTCCTGTTGGGGGCCGTTCGACGCTCCACGGGCTCTCCTGTGTGACATCTACGGTGATGGGGCCGTTTCGCGCGTGCTGGTCGTCTGGACTGCTTCGGCTGTCACCCGACGCCCGCCNNNNNCCCCCCCCCCCCNNNNNTTTACCGTCGTTCCCGACGTAAAAGGGAGGTAACCACAAGCTTGAAACCGTCCAGCCCGACGAAAAAGGGTGGTAACCACAAGCTTACTGCCGTCTTTCCCGACGTTAAAGGGATGAAACCACAAGACTTACCTTCGCTCGGAAGTAAAACGACAAACACGCACAGTTTTGCCCGTTTTCATGAGAAATGGGACGTCTGCGCACGAAACGCGCCGTCGCTTGAGGAGGACTTGTACAAACACGATCTATGCAGGTTTCCCCAACTGACACAAACCGTGCAACTTGAAACTCCGCCTGGTCTTTCCAGGTCTAGAGGGGTAACATTTTGTACTGTGTTTGACTCCACGCTCGATCCACTAGCGAGTGTTAGTAGCGGTACTGCTGTCTCGTAGCGGAGCATGTTGGCCGTGGGAACACCTCCTTGGTAACAAGGACCCACGGGGCCGAAAGCCACGTCCTAACGGACCCAACATGTGTGCAACCCCAGCACGGCAGCTTTACTGTGAAACCCACTTCAAGGTGACATTGTTACTGGTACTCAAACACTGGTGACAGGCTAAGGATGCCCTTCAGGTACCCCGAGGTAACAAGCGACACTCGGGATCTGAGAAGGGGACTGGGACTTCTTTAAAGTGCCCAGTTTAAAAAGCTTCTACGCCTGAATAGGTGACCGGAGGCCGGCACCTTTCCTTTTATAAACACTGAACACATGAATACAACTGACTGTTTTATCGCTTTGGTACAGGCTATCAGAGAGATTAAAGCACTTTTCCTACCACGCACCACAGGAAAAATGGAACTGACACTGTACAACGGTGAGAAGAAGACCTTTTACTCCAGGCCCAACAACCACGACAACTGCTGGTTGAACGCCATCCTCCAGTTGTTCAGGTACGTTGAAGAACCATTCTTCGACTGGGTCTACAGTTCGCCTGAGAACCTCACGCTTGAAGCCATCAAGCAGTTGGAGGACCTCACAGGGCTTGAACTGCACGAGGGTGGACCACCTGCTCTCGTGATCTGGAACATCAAGCACTTGCTCCACACCGGCATTGGCACCGCCTCGCGACCCAGCGAGGTGTGCATGGTGGATGGTACGGACATGTGCTTGGCTGATTTCCATGCAGGCATTTTCCTTAAGGGGCAAGAACACGCTGTGTTCGCGTGTGTCACCTCCAACGGGTGGTACGCGATTGATGATGAGGACTTCTACCCCTGGACGCCGGACCCATCCGACGTTCTGGTGTTTGTCCCGTACGATCAAGAACCACTCAACGGGGAATGGAAAGCCAAGGTTCAACGCAAGCTCAAAGGGGCTGGACAATCCAGTCCAGCGACCGGCTCGCAGAACCAATCTGGCAATACTGGCAGCATAATAAACAACTACTACATGCAGCAGTATCAAAACTCCATGGACACACAGCTTGGTGACAACGCAATCAGTGGAGGCTCTAACGAGGGCTCCACCGACACAACCTCCACCCACACAACCAACACCCAGAACAATGACTGGTTCTCCAAACTTGCAAGCTCTGCTTTCAGCGGTCTTTTCGGCGCTCTTCTCGCCGACAAGAAGACAGAGGAGACCACTCTCCTCGAAGACCGCATCCTCACCACCCGTAACGGCCACACCACGTCGACAACCCAGTCAAGCGTTGGAGTCACATACGGGTACGCAACAGCTGAGGATTTTGTGAGCGGACCGAACACTTCTGGTCTCGAGACCAGAGTTGTGCAGGCAGAACGGTTTTTCAAAACCCACCTCTTCGACTGGGTCACCAGTGACTCATTCGGACGTTGCCACCTCCTGGAACTCCCGACCGACCACAAAGGTGTCTACGGCAGCCTGACCGACTCGTATGCATATATGAGGAACGGCTGGGATGTCGAGGTCACCGCGGTTGGCAACCAGTTCAACGGAGGGTGCCTGCTGGTCGCAATGGTACCAGAGCTTTGTTCTATCCAAAAGAGGGAACTGTACCAGCTCACACTCTTCCCTCACCAGTTCATCAACCCACGCACGAACATGACTGCGCACATTACAGTGCCCTTTGTTGGCGTTAACCGCTACGACCAGTACAAGGTTCACAAGCCTTGGACCCTTGTGGTTATGGTTGTAGCCCCTCTGACCGTCAACACTGAAGGTGCCCCTCAGATCAAGGTGTATGCCAACATTGCCCCAACTAACGTGCACGTCGCGGGTGAGTTTCCTTCCAAAGAGGGAATATTCCCCGTGGCCTGTAGCGACGGCTATGGTGGCCTGGTGACCACGGACCCGAAGACGGCTGACCCCGTTTATGGGAAAGTGTTCAACCCCCCCCGCAACCAGTTGCCGGGGCGTTTTACCAACCTCCTTGATGTGGCTGAGGCATGCCCGACGTTTCTGCACTTCGAGGGTGGCGTACCGTACGTGACCACGAAAACAGACTCGGACAGGGTGCTTGCTCAGTTTGATATGTCTTTGGCAGCAAAACACATGTCAAACACCTTCCTCGCAGGTCTTGCGCAGTACTACACACAGTACAGTGGCACCATCAACCTGCACTTCATGTTCACAGGACCCACTGACGCGAAGGCGCGTTACATGATTGCCTACGCCCCACCGGGCATGGAGCCGCCCAAGACACCTGAGGCGGCCGCGCACTGCATTCATGCTGAATGGGACACTGGGTTGAACTCAAAGTTTACTTTTTCCATCCCCTACCTCTCGGCCGCCGATTACGCGTACACCGCGTCTGACGTGGCCGAGACCACAAATGTGCAGGGATGGGTCTGCTTGTTTCAAATTACACATGGCAAGGCCGACGGCGACGCTCTGGTCGTACTGGCTAGTGCTGGTAAAGACTTTGAGCTAAGGCTGCCGGTGGACGCCCGTGCGGAAACCACTTCTGCGGGCGAGTCAGCGGATCCTGTCACCACCACTGTTGAAAACTACGGTGGCGAAACACAGATCCAGAGGCGCCAACACACGGACGTCTCGTTCATTATGGACAGATTTGTGAAAGTGACACCGCAAAACCAAATTAACATTTTGGACCTCATGCAGGTCCCATCACACACTTTGGTGGGAGCGCTCCTACGCGCGTCCACTTACTACTTCTCTGACTTGGAGATAGCAGTAAAACACGAGGGAGACCTCACCTGGGTTCCAAATGGAGCGCCTGAAAAGGCGTTGGACAACACCACCAACCCAACTGCTTACCACAAGGCACCACTCACCCGGCTTGCCCTGCCCTACACTGCGCCCCACCGCGTGTTGGCAACCGTGTACAACGGTGAGTGCAGGTACAGCAGAAATGCTGTGCCCAACTTGAGAGGTGACCTTCAAGTGTTGGCTCAAAAGGTGGCACGGACGCTGCCTACCTCCTTCAACTACGGTGCCATCAAAGCGACCCGGGTCACCGAGTTGCTTTACCGGATGAAGAGGGCCGAAACATACTGTCCAAGGCCCTTGCTGGCAATCCACCCAACTGAAGCTAGACACAAACAGAAAATTGTGGCACCGGTGAAACAGACTTTGAATTTTGACCTTCTGAAGTTGGCAGGAGACGTTGAGTCCAACCCTGGGCCCTTCTTCTTCTCCGACGTTAGGTCGAACTTCTCCAAACTAGTGGAAACTATCAACCAGATGCAGGAGGACATGTCAACAAAACACGGGCCTGACTTTAACCGGTTAGTGTCCGCATTTGAGGAATTGGCCATTGGAGTGAAAGCCATCAGAACCGGTCTCGACGAGGCCAAACCCTGGTACAAGCTTATCAAGCTCCTAAGCCGCCTGTCGTGCATGGCCGCTGTGGCAGCACGGTCCAAGGACCCAGTCCTTGTGGCCATCATGCTGGCCGACACCGGTCTCGAGATTCTGGACAGCACCTTCGTCGTGAAGAAGATCTCCGACTCGCTCTCCAGTCTCTTTCACGTGCCGGCCCCCGTCTTCAGTTTCGGAGCACCGGTCCTGTTGGCCGGGTTGGTCAAAGTCGCCTCGAGTTTCTTCCGGTCTACACCCGAAGACCTTGAGAGAGCAGGGAAACAGCTCAAAGCACGTGACATCAACGACATCTTCGCCATTCTCAAGAACGGCGAGTGGCTGGTCAAACTGATCCTTGCCATCCGCGACTGGATTAAGGCTTGGATCGCCTCAGAAGAGAAGTTTGTCACCATGACAGACTTGGTGCCTGGCATCCTTGAAAAGCAGCGGGATCTGAACGACCCGAGCAAGTACAAGGAAGCCAAGGAGTGGCTCGACAACGCGCGCCAGGCGTGTTTGAAGAGCGGGAACGTCCACATTGCCAACCTGTGTAAAGTGGTCGCTCCAGCACCCAGCAAGTCGAGGCCCGAACCCGTGGTTGTTTGTCTCCGCGGCAAATCTGGCCAGGGCAAGAGCTTCCTTGCAAACGTGCTTGCACAGGCAATTTCCGCCCACTTCACCGGCAGAACCGACTCAGTGTGGTACTGCCCACCTGACCCTGACCACTTCGACGGTTACAACCAGCAAACCGTCGTTGTGATGGATGATTTGGGCCAGAACCCTGACGGCAAGGACTTCAAATACTTTGCCCAAATGGTCTCGACCACAGGGTTCATCCCGCCCATGGCATCACTCGAGGACAAAGGTAAACCTTTCAACAGCAAAGTCATCATCGCGACCACCAACTTGTACTCGGGCTTCACCCCGAGGACTATGGTGTGTCCCGACGCACTGAACCGGAGGTTTCACTTTGACATCGATGTGAGTGCTAAGGATGGGTACAAAATTAACAACAAATTGGACATTATCAAAGCACTTGAAGACACCCACACCAACCCAGTGGCAATGTTTCAATACGACTGTGCCCTTCTCAACGGCATGGCCGTTGAAATGAAGAGAATGCAACAAGACATGTTCAAGCCTCAACCACCCCTCCAGAATGTGTACCAGCTTGTTCAGGAGGTGATTGATCGGGTCGAGCTCCATGAGAAAGTGTCGAGCCACCCGATCTTCAAGCAGATCTCAATTCCTTCCCAAAAATCTGTGTTGTACTTTCTCATTGAGAAGGGCCAACATGAGGCAGCAATTGAATTCTTTGAGGGCATGGTCCACAACTCTATTAAGGAGGAACTCCAACCCCTCCTCCAACAAACTTCATTTGTGAAACGCGCTTTCAAGCGCCTGAAGGAAAATTTTGAGATTGTTGCTCTGTGTTTAACACTTTTGGCAAACATTGTGATCATGGTCCGTGAGACTCGCAAGAGGCAGAAAATGGTGGATGATGCAGTGAATGAGTACATTGAGAAAGCAAACATCACCACAGATGACAAGACTCTTGACGAGGCGGAGAAGAGCCCTCTAGAGACCAGCGGCGCCAGCACCGTTGGCTTTAGAGAGAGAACTCTCCCAGGTCAAAAGGCATGCGATGACGTGAACTCCGAGCCTGCCCAACCTGTTGAGGAGCAACCACAAGCTGAAGGACCCTACGCCGGACCACTCGAGCGTCAGAAACCTCTGAAAGTGAGAGCCAAGCTCCCACAGCAGGAGGGGCCTTACGCTGGTCCAATGGAGAGACAGAAACCGCTAAAAGTGAAAGCAAAAGCCCCGGTCGTGAAGGAAGGACCTTACGAGGGACCGGTGAAGAAGCCTGTCGCTTTGAAAGTGAAAGCTAAGAACCTGATTGTCACTGAGAGTGGTGCCCCACCGACCGACTTGCAAAAGATGGTCATGGGCAACACAAAGCCTGTTGAGCTCATCCTCGACGGGAAGACAGTAGCCATTTGCTGCGCTACTGGAGTGTTTGGCACTGCTTACCTCGTGCCTCGCCACCTCTTCGCAGAGAAGTATGACAAGATCATGTTGGACGGCAGAGCCATGACAGACAGTGACTACAGAGTGTTTGAGTTTGAGATCAAAGTAAAAGGACAGGACATGCTCTCAGACGCCGCGCTCATGGTGCTCCACCGTGGGAACCGCGTGAGGGACATCACGAAGCACTTTCGTGACACAGCAAGAATGAAGAAAGGCACCCCCGTTGTCGGTGTGATTAACAACGCCGATGTCGGGAGACTGATTTTCTCCGGTGAGGCCCTTACTTACAAGGACATTGTGGTTTGTATGGACGGAGACACCATGCCCGGCCTCTTTGCCTACAGAGCCGCCACCAAGGCTGGCTACTGCGGAGGAGCCGTTCTCGCCAAAGACGGAGCTGACACTTTCATCGTCGGCACTCACTCTGCAGGAGGCAACGGAGTTGGATACTGCTCGTGCGTTTCCAGGTCCATGCTTCTTAAAATGAAGGCACACATTGACCCCGAACCACACCACGAGGGGTTGATTGTGGACACCAGAGATGTGGAAGAGCGCGTTCACGTGATGCGCAAAACCAAGCTTGCACCCACCGTTGCACACGGTGTGTTCAACCCCGAGTTTGGGCCCGCTGCCTTGTCCAACAAGGACCCGCGTCTGAACGAGGGTGTTGTCCTCGATGAAGTCATCTTCTCCAAACACAAGGGAGACACAAAGATGTCTGAGGAGGACAAAGCGCTGTTCCGCCGCTGTGCTGCTGACTACGCGTCACGCCTGCACAGCGTGTTGGGCACAGCAAATGCCCCATTGAGCATCTACGAGGCAATCAAGGGTGTCGACGGACTCGACGCCATGGAACCAGATACAGCGCCCGGCCTCCCCTGGGCCCTCCAGGGTAAACGCCGCGGCGCGCTCATCGACTTCGAAAACGGCACGGTCGGACCCGAAGTCGAGGCTGCCCTGAAGCTCATGGAGAAGAGAGAATACAAATTTGCTTGTCAGACTTTCCTGAAGGACGAGATTCGCCCGATGGAGAAAGTACGTGCCGGCAAGACTCGCATTGTCGACGTCTTGCCCGTTGAGCATATTCTTTACACCAGGATGATGATTGGCAGATTTTGTGCACAGATGCACTCAAACAACGGACCGCAAATTGGCTCAGCGGTCGGTTGCAACCCTGATGTTGATTGGCAGAGATTTGGCACACACTTCGCCCAGTACAGAAACGTGTGGGATGTGGACTATTCGGCCTTTGATGCTAATCACTGCAGTGATGCCATGAACATCATGTTTGAGGAGGTGTTTCGCACGGAGTTCGGCTTCCACCCGAATGCCGAGTGGATCCTGAAGACTCTTGTGAACACGGAACACGCCTATGAGAACAAACGCATCACTGTTGAAGGCGGAATGCCGTCTGGTTGTTCCGCAACAAGCATCATCAACACAATTTTGAACAACATCTACGTGCTCTACGCCCTGCGTAGACACTATGAGGGAGTTGAGCTGGACACATACACCATGATCTCCTACGGAGACGACATCGTGGTGGCAAGTGATTATGACTTGGACTTTGAGGCTCTCAAGCCCCACTTCAAATCCCTTGGTCAAACCATCACTCCAGCTGACAAAAGCGACAAAGGTTTTGTTCTTGGTCACTCCATTACCGATGTCACTTTCCTCAAAAGACACTTCCACATGGACTATGGAACTGGGTTTTACAAACCTGTGATGGCCTCAAAGACCCTTGAGGCTATCCTCTCCTTTGCACGCCGTGGGACCATACAGGAGAAGTTGATCTCCGTGGCAGGACTCGCCGTCCACTCTGGACCAGACGAGTACCGGCGTCTCTTTGAGCCTTTCCAAGGTCTCTTTGAGATTCCAAGCTACAGATCACTTTACCTGCGTTGGGTGAACGCCGTGTGTGGTGACGCATAATCCCTCAGAGGCCACGACAACCGGGCTCTGAGGCGCGCGACACCTTAGGAGTGAAAGCCTGAAAGGGCTTTTCCCGCTTCCTTAATCTAAAAAAAAAAAAA-
>IP1b_3
-----------------GGTCTCACCCCTAGTAAGCCAACGACAGTCCCTGCGTTGCACTCCACACTTACGTTGTACACACGCGGGACCCGATGGACTTTCGTTCACCCACCTACAGCTGGACTCACGGCACCGCGTGGCCATTTTAGCTGGATTGTGCGGACGAACACTGCTTGCGCACCTCGCGTGACCAGTTAGTACTCTTACCACTCTCCGCCTACTTGGTCGTTAGCGCTGTCTTGGGCACTCCTGTTGGGGGCCGTTCGACGCTCCACGGGCTCTCCTGTGTGACATCTACGGTGATGGGGCCGTTTCGCGCGTGCTGGTCGTCTGGACTGCTTCGGCTGTCACCCGACGCCCGCCNNNNNCCCCCCCCCCCCNNNNNTTTACCGTCGTTCCCGACGTAAAAGGGAGGTAACCACAAGCTTGAAACCGTCCAGCCCGACGAAAAAGGGTGGTAACCACAAGCTTACTGCCGTCTTTCCCGACGTTAAAGGGATGAAACCACAAGACTTACCTTCGCTCGGAAGTAAAACGACAAACACGCACAGTTTTGCCCGTTTTCATGAGAAATGGGACGTCTGCGCACGAAACGCGCCGTCGCTTGAGGAGGACTTGTACAAACACGATCTATGCAGGTTTCCCCAACTGACACAAACCGTGCAACTTGAAACTCCGCCTGGTCTTTCCAGGTCTAGAGGGGTAACATTTTGTACTGTGTTTGACTCCACGCTCGATCCACTAGCGAGTGTTAGTAGCGGTACTGCTGTCTCGTAGCGGAGCATGTTGGCCGTGGGAACACCTCCTTGGTAACAAGGACCCACGGGGCCGAAAGCCACGTCCTAACGGACCCAACATGTGTGCAACCCCAGCACGGCAGCTTTACTGTGAAACCCACTTCAAGGTGACATTGATACTGGTACTCAAACACTGGTGACAGGCTAAGGATGCCCTTCAGGTACCCCGAGGTAACAAGCGACACTCGGGATCTGAGAAGGGGACTGGGACTTCTTTAAAGTGCCCAGTTTAAAAAGCTTCTACGCCTGAATAGGTGACCGGAGGCCGGCACCTTTCCTTTTATAAACACTGAACACATGAATACAACTGACTGTTTTATCGCTTTGGTACAGGCTATCAGAGAGATTAAAGCACTTTTCCTACCACGCACCACAGGAAAAATGGAACTGACACTGTACAACGGTGAGAAGAAGACCTTTTACTCCAGGCCCAACAACCACGACAACTGCTGGTTGAACGCCATCCTCCAGTTGTTCAGGTACGTTGAAGAACCATTCTTCGACTGGGTCTACAGTTCGCCTGAGAACCTCACGCTTGAAGCCATCAAGCAGTTGGAGGACCTCACAGGGCTTGAACTGCACGAGGGTGGACCACCTGCTCTCGTGATCTGGAACATCAAGCACTTGCTCCACACCGGCATTGGCACCGCCTCGCGACCCAGCGAGGTGTGCATGGTGGATGGTACGGACATGTGCTTGGCTGATTTCCATGCAGGCATTTTCCTTAAGGGGCAAGAACACGCTGTGTTCGCGTGTGTCACCTCCAACGGGTGGTACGCGATTGATGATGAGGACTTCTACCCCTGGACGCCGGACCCATCCGACGTTCTGGTGTTTGTCCCGTACGATCAAGAACCACTCAACGGGGAATGGAAAGCCAAGGTTCAACGCAAGCTCAAAGGGGCTGGACAATCCAGTCCAGCGACCGGCTCGCAGAACCAATCTGGCAATACTGGCAGCATAATAAACAACTACTACATGCAGCAGTATCAAAACTCCATGGACACACAGCTTGGTGACAACGCAATCAGTGGAGGCTCTAACGAGGGCTCCACCGACACAACCTCCACCCACACAACCAACACCCAGAACAATGACTGGTTCTCCAAACTTGCAAGCTCTGCTTTCAGCGGTCTTTTCGGCGCTCTTCTCGCCGACAAGAAGACAGAGGAGACCACTCTCCTCGAAGACCGCATCCTCACCACCCGTAACGGCCACACCACGTCGACAACCCAGTCAAGCGTTGGAGTCACATACGGGTACGCAACAGCTGAGGATTTTGTGAGCGGACCGAACACTTCTGGTCTCGAGACCAGAGTTGTGCAGGCAGAACGGTTTTTCAAAACCCACCTCTTCGACTGGGTCACCAGTGACTCATTCGGACGTTGCCACCTCCTGGAACTCCCGACCGACCACAAAGGTGTCTACGGCAGCCTGACCGACTCGTATGCATATATGAGGAACGGCTGGGATGTCGAGGTCACCGCGGTTGGCAACCAGTTCAACGGAGGGTGCCTGCTGGTCGCAATGGTACCAGAGCTTTGTTCTATCCAAAAGAGGGAACTGTACCAGCTCACACTCTTCCCTCACCAGTTCATCAACCCACGCACGAACATGACTGCGCACATTACAGTGCCCTTTGTTGGCGTCAACCGCTACGACCAGTACAAGGTTCACAAGCCTTGGACCCTTGTGGTTATGGTTGTAGCCCCTCTGACCGTCAACACTGAAGGTGCCCCTCAGATCAAGGTGTATGCCAACATTGCCCCAACTAACGTGCACGTCGCGGGTGAGTTTCCTTCCAAAGAGGGAATATTCCCCGTGGCCTGTAGCGACGGCTATGGTGGCCTGGTGACCACGGACCCGAAGACGGCTGACCCCGTTTATGGGAAAGTGTTCAACCCCCCCCGCAACCAGTTGCCGGGGCGTTTTACCAACCTCCTTGATGTGGCTGAGGCATGCCCGACGTTTCTGCACTTCGAGGGTGGCGTACCGTACGTGACCACGAAAACAGACTCGGACAGGGTGCTTGCTCAGTTTGATATGTCTTTGGCAGCAAAACACATGTCAAACACCTTCCTCGCAGGTCTTGCGCAGTACTACACACAGTACAGTGGCACCATCAACCTGCACTTCATGTTCACAGGACCCACTGACGCGAAGGCGCGTTACATGATTGCCTACGCCCCACCGGGCATGGAGCCGCCCAAGACACCTGAGGCGGCCGCGCACTGCATTCATGCTGAATGGGACACTGGGTTGAACTCAAAGTTTACTTTTTCCATCCCCTACCTCTCGGCCGCCGATTACGCGTACACCGCGTCTGACGTGGCCGAGACCACAAATGTGCAGGGATGGGTCTGCTTGTTTCAAATTACACATGGCAAGGCCGACGGCGACGCTCTGGTCGTACTGGCTAGTGCTGGTAAAGACTTTGAGCTAAGGCTGCCGGTGGACGCCCGTGCGGAAACCACTTCTGCGGGCGAGTCAGCGGATCCTGTCACCACCACTGTTGAAAACTACGGTGGCGAAACACAGATCCAGAGGCGCCAACACACGGACGTCTCGTTCATTATGGACAGATTTGTGAAAGTGACACCGCAAAACCAAATTAACATTTTGGACCTCATGCAGGTCCCATCACACACTTTGGTGGGAGCGCTCCTACGCGCGTCCACTTACTACTTCTCTGACTTGGAGATAGCAGTAAAACACGAGGGAGACCTCACCTGGGTTCCAAATGGAGCGCCTGAAAAGGCGTTGGACAACACCACCAACCCAACTGCTTACCACAAGGCACCACTCACCCGGCTTGCCCTGCCCTACACTGCGCCCCACCGCGTGTTGGCAACCGTGTACAACGGTGAGTGCAGGTACAGCAGAAATGCTGTGCCCAACTTGAGAGGTGACCTTCAAGTGTTGGCTCAAAAGGTGGCACGGACGCTGCCTACCTCCTTCAACTACGGTGCCATCAAAGCGACCCGGGTCACCGAGTTGCTTTACCGGATGAAGAGGGCCGAAACATACTGTCCAAGGCCCTTGCTGGCAATCCACCCAACTGAAGCCAGACACAAACAGAAAATTGTGGCACCGGTGAAACAGACTTTGAATTTTGACCTTCTGAAGTTGGCAGGAGACGTTGAGTCCAACCCTGGGCCCTTCTTCTTCTCCGACGTTAGGTCGAACTTCTCCAAACTGGTGGAAACTATCAACCAGATGCAGGAGGACATGTCAACAAAACACGGGCCTGACTTTAACCGGTTAGTGTCCGCATTTGAGGAATTGGCCATTGGAGTGAAAGCCATCAGAACCGGTCTCGACGAGGCCAAACCCTGGTACAAGCTTATCAAGCTCCTAAGCCGCCTGTCGTGCATGGCCGCTGTGGCAGCACGGTCCAAGGACCCAGTCCTTGTGGCCATCATGCTGGCCGACACCGGTCTCGAGATTCTGGACAGCACCTTCGTCGTGAAGAAGATCTCCGACTCGCTCTCCAGTCTCTTTCACGTGCCGGCCCCCGTCTTCAGTTTCGGAGCACCGGTCCTGTTGGCCGGGTTGGTCAAAGTCGCCTCGAGTTTCTTCCGGTCTACACCCGAAGACCTTGAGAGAGCAGAGAAACAGCTCAAAGCACGTGACATCAACGACATCTTCGCCATTCTCAAGAACGGCGAGTGGCTGGTCAAACTGATCCTTGCCATCCGCGACTGGATTAAGGCTTGGATCGCCTCAGAAGAGAAGTTTGTCACCATGACAGACTTGGTGCCTGGCATCCTTGAAAAGCAGCGGGATCTGAACGACCCGAGCAAGTACAAGGAAGCCAAGGAGTGGCTCGACAACGCGCGCCAAGCGTGTTTGAAGAGCGGGAACGTCCACATTGCCAACCTGTGTAAAGTGGTCGCTCCAGCACCCAGCAAGTCGAGGCCCGAACCCGTGGTTGTTTGTCTCCGCGGCAAATCTGGCCAGGGCAAGAGCTTCCTTGCAAACGTGCTTGCACAGGCAATTTCCGCCCACTTCACCGGCAGAACCGACTCAGTGTGGTACTGCCCACCTGACCCTGACCACTTCGACGGTTACAACCAGCAAACCGTCGTTGTGATGGATGATTTGGGCCAGAACCCTGACGGCAAGGACTTCAAATACTTTGCCCAAATGGTCTCGACCACAGGGTTCATCCCGCCCATGGCATCACTCGAGGACAAAGGTAAACCTTTCAACAGCAAAGTCATCATCGCGACCACCAACTTGTACTCGGGCTTCACCCCGAGGACTATGGTGTGTCCCGACGCACTGAACCGGAGGTTTCACTTTGACATCGATGTGAGTGCTAAGGATGGGTACAAAATTAACAACAAATTGGACATTATCAAAGCACTTGAAGACACCCACACCAACCCAGTGGCAATGTTTCAATACGACTGTGCCCTTCTCAACGGCATGGCCGTTGAAATGAAGAGAATGCAACAAGACATGTTCAAGCCTCAACCACCCCTCCAGAATGTGTACCAGCTTGTTCAGGAGGTGATTGATCGGGTCGAGCTCCATGAGAAAGTGTCGAGCCACCCGATCTTCAAGCAGATCTCAATTCCTTCCCAAAAATCTGTGTTGTACTTTCTCATTGAGAAGGGCCAACATGAGGCAGCAATTGAATTCTTTGAGGGCATGGTCCACGACTCTATTAAAGAGGAACTCCAACCCCTCCTCCAACAAACTTCATTTGTGAAACGCGCTTTCAAGCGCCTGAAGGAAAATTTTGAGATTGTTGCTCTGTGTTTAACACTTTTGGCAAACATTGTGATCATGGTCCGTGAGACTCGCAAGAGGCAGAAAATGGTGGATGATGCAGTGAATGAGTACATTGAGAAAGCAAACATCACCACAGATGACAAGACTCTTGACGAGGCGGAGAAGAGCCCTCTAGAGACCAGCGGCGCCAGCACCGTTGGCTTTAGAGAGAGAACTCTCCCAGGTCAAAAGGCATGCGATGACGTGAACTCCGAGCCTGCCCAACCTGTTGAGGAGCAACCACAAGCTGAAGGACCCTACGCCGGACCACTCGAGCGTCAGAAACCTCTGAAAGTGAGAGCCAAGCTCCCACAGCAGGAGGGGCCTTACGCTGGTCCAATGGAGAGACAGAAACCGCTAAAAGTGAAAGCAAAAGCCCCGGTCGTGAAGGAAGGACCTTACGAGGGACCGGTGAAGAAGCCTGTCGCTTTGAAAGTGAAAGCTAAGAACCTGATTGTCACTGAGAGTGGTGCCCCACCGACCGACTTGCAAAAGATGGTCATGGGCAACACAAAGCCTGTTGAGCTCATCCTCGACGGGAAGACAGTAGCCATTTGCTGCGCTACTGGAGTGTTTGGCACTGCTTACCTCGTGCCTCGTCACCTCTTCGCAGAGAAGTATGACAAGATCATGTTGGACGGCAGAGCCATGACAGACAGTGACTACAGAGTGTTTGAGTTTGAGATCAAAGTAAAAGGACAGGACATGCTCTCAGACGCCGCGCTCATGGTGCTCCACCGTGGGAACCGCGTGAGGGACATCACGAAGCACTTTCGTGACACAGCAAGAATGAAGAAAGGCACCCCCGTTGTCGGTGTGATTAACAACGCCGATGTCGGGAGACTGATTTTCTCCGGTGAGGCCCTTACTTACAAGGACATTGTGGTTTGTATGGACGGAGACACCATGCCCGGCCTCTTTGCCTACAGAGCCGCCACCAAGGCTGGCTACTGCGGAGGAGCCGTTCTCGCCAAAGACGGAGCTGACACTTTCATCGTCGGCACTCACTCTGCAGGAGGCAACGGAGTTGGATACTGCTCATGCGTTTCCAGGTCCATGCTTCTTAAAATGAAGGCACACATTGACCCCGAACCACATCACGAGGGGTTGATTGTGGACACCAGAGATGTGGAAGAGCGCGTTCACGTGATGCGCAAAACCAAGCTTGCACCCACCGTTGCACACGGTGTGTTCAACCCCGAGTTTGGGCCCGCTGCCTTGTCCAACAAGGACCCGCGTCTGAACGAGGGTGTTGTCCTCGATGAAGTCATCTTCTCCAAACACAAGGGAGACACAAAGATGTCTGAGGAGGACAAAGCGCTGTTCCGCCGCTGTGCTGCTGACTACGCGTCACGCCTGCACAGCGTGTTGGGCACAGCAAATGCCCCATTGAGCATCTACGAGGCAATCAAGGGTGTCGACGGACTCGACGCCATGGAACCAGATACAGCGCCCGGCCTCCCCTGGGCCCTCCAGGGTAAACGCCGCGGCGCGCTCATCGACTTCGAAAACGGCACGGTCGGACCCGAAGTCGAGGCTGCCCTGAAGCTCATGGAGAAGAGAGAATACAAATTTGCTTGTCAGACCTTCCTGAAGGACGAGATTCGCCCGATGGAGAAAGTACGTGCCGGCAAGACTCGCATTGTCGACGTCTTGCCCGTTGAGCATATTCTTTACACCAGGATGATGATTGGCAGATTTTGTGCACAGATGCACTCAAACAACGGACCGCAAATTGGCTCAGCGGTCGGTTGCAACCCTGATGTTGATTGGCAGAGATTTGGCACACACTTCGCCCAGTACAGAAACGTGTGGGATGTGGACTATTCGGCCTTTGATGCTAATCACTGCAGTGATGCCATGAACATCATGTTTGAGGAGGTGTTTCGCACGGAGTTCGGCTTCCACCCGAATGCCGAGTGGATCCTGAAGACTCTTGTGAACACGGAACACGCCTATGAGAACAAACGCATCACTGTTGAAGGCGGAATGCCGTCTGGTTGTTCCGCAACAAGCATCATCAACACAATTTTGAACAACATCTACGTGCTCTACGCCCTGCGTAGACACTATGAGGGAGTTGAGCTGGACACATACACCATGATCTCCTACGGAGACGACATCGTGGTGGCAAGTGATTATGACTTGGACTTCGAGGCTCTCAAGCCCCACTTTAAATCCCTTGGTCAAACCATCACTCCAGCTGACAAAAGCGACAAAGGTTTTGTTCTTGGTCACTCCATTACCGATGTCACTTTCCTCAAAAGACACTTCCACATGGACTATGGAACTGGGTTTTACAAACCTGTGATGGCCTCAAAGACCCTTGAGGCTATCCTCTCCTTTGCACGCCGTGGGACCATACAGGAGAAGTTGATCTCCGTGGCAGGACTCGCCGTCCACTCTGGACCAGACGAGTACCGGCGTCTCTTTGAGCCTTTCCAAGGTCTCTTTGAGATTCCAAGCTACAGATCACTTTACCTGCGTTGGGTGAACGCCGTGTGTGGTGACGCATAATCCCTCAGAGGCCACGACAACCGGGCTCTGAGGCGCGCGACACCTTAGGAGTGAAAGCCTGAAAGGGCTTTTCCCGCTTCCTTAATCAAAAAAAAAAAAAA-
>IP7_57
-----------------GGTCTCACCCCTAGTAAGCCAACGACAGTCCCTGCGTTGCACTCCACACTTACGTTGTACACACGCGGGACCCGATGGACTTTCGTTCACCCACCTACAGCTGGACTCACGGCACCGCGTGGCCATTTTAGCTGGATTGTGCGGACGAACACTGCTTGCGCACCTCGCGTGACCAGTTAGTACTCTTACCACTCTCCGCCTACTTGGTCGTTAGCGCTGTCTTGGGCACTCCTGTTGGGGGCCGCTCGACGCTCCACGGGCTCTCCTGTGTGACATCTACGGTGATGGGGCCGTTTCGCGCGTGCTGGTCGTCTGGACTGCTTCGGCTGTCACCCGACGCCCGCCNNNNNCCCCCCCCCCCCNNNNNTTTACCGTCGTTCCCGACGTAAAAGGGAGGTAACCACAAGCTTGAAACCGTCCAGCCCGACGAAAAAGGGTGGTAACCACAAGCTTACTGCCGTCTTTCCCGACGTTAAAGGGATGAAACCACAAGACTTACCTTCGCTCGGAAGTAAAACGACAAACACGCACAGTTTTGCCCGTTTTCATGAGAAATGGGACGTCTGCGCACGAAACGCGCCGTCGCTTGAGGAGGACTTGTACAAACACGATCTATGCAGGTTTCCCCAACTGACACAAACCGTGCAACTTGAAACTCCGCCTGGTCTTTCCAGGTCTAGAGGGGTAACATTTTGTACTGTGTTTGACTCCACGCTCGATCCACTAGCGAGTGTTAGTAGCGGTACTGCTGTCTCGTAGCGGAGCATGTTGGCCGTGGGAACACCTCCTTGGTAACAAGGACCCACGGGGCCGAAAGCCACGTCCTAACGGACCCAACATGTGTGCAACCCCAGCACGGCAGCTTTACTGTGAAACCCACTTCAAGGTGACATTGTTACTGGTACTCAAACACTGGTGACAGGCTAAGGATGCCCTTCAGGTACCCCGAGGTAACAAGCGACACTCGGGATCTGAGAAGGGGACTGGGACTTCTTTAAAGTGCCCAGTTTAAAAAGCTTCTACGCCTGAATAGGTGACCGGAGGCCGGCACCTTTCCTTTTATAAACACTGAACACATGAATACAACTGACTGTTTTATCGCTTTGGTACAGGCTATCAGAGAGATTAAAGCACTTTTCCTACCACGCACCACAGGAAAAATGGAACTGACACTGTACAACGGTGAGAAGAAGACCTTTTACTCCAGGCCCAACAACCACGACAACTGCTGGTTGAACGCCATCCTCCAGTTGTTCAGGTACGTTGAAGAACCATTCTTCGACTGGGTCTACAGTTCGCCTGAGAACCTCACGCTTGAAGCCATCAAGCAGTTGGAGGACCTCACAGGGCTTGAACTGCACGAGGGTGGACCACCTGCTCTCGTGATCTGGAACATCAAGCACTTGCTCCACACCGGCATTGGCACCGCCTCGCGACCCAGCGAGGTGTGCATGGTGGATGGTACGGACATGTGCTTGGCTGATTTCCATGCAGGCATTTTCCTTAAGGGGCAAGAACACGCTGTGTTCGCGTGTGTCACCTCCAACGGGTGGTACGCGATTGATGATGAGGACTTCTACCCCTGGACGCCGGACCCATCCGACGTTCTGGTGTTTGTCCCGTACGATCAAGAACCACTCAACGGGGAATGGAAAGCCAAGGTTCAACGCAAGCTCAAAGGGGCTGGACAATCCAGTCCAGCGACCGGCTCGCAGAACCAATCTGGCAATACTGGCAGCATAATAAACAACTACTACATGCAGCAGTATCAAAACTCCATGGACACACAGCTTGGTGACAACGCAATCAGTGGAGGCTCTAACGAGGGCTCCACCGACACAACCTCCACCCACACAACCAACACCCAGAACAATGACTGGTTCTCCAAACTTGCAAGCTCTGCTTTCAGCGGTCTTTTCGGCGCTCTTCTCGCCGACAAGAAGACAGAGGAGACCACTCTCCTCGAAGACCGCATCCTCACCACCCGTAACGGCCACACCACGTCGACAACCCAGTCAAGCGTTGGAGTCACATACGGGTACGCAACAGCTGAGGATTTTGTGAGCGGACCGAACACTTCTGGTCTCGAGACCAGAGTTGTGCAGGCAGAACGGTTTTTCAAAACCCACCTCTTCGACTGGGTCACCAGTGACTCATTCGGACGTTGCCACCTCCTGGAACTCCCGACCGACCACAAAGGTGTCTACGGCAGCCTGACCGACTCGTATGCATATATGAGGAACGGCTGGGATGTCGAGGTCACCGCGGTTGGCAACCAGTTCAACGGAGGGTGCCTGCTGGTCGCAATGGTACCAGAGCTTTGTTCTATCCAAAAGAGGGAACTGTACCAGCTCACACTCTTCCCTCACCAGTTCATCAACCCACGCACGAACATGACTGCGCACATTACAGTGCCCTTTGTTGGCGTTAACCGCTACGACCAGTACAAGGTTCACAAGCCTTGGACCCTTGTGGTTATGGTTGTAGCCCCTCTGACCGTCAACACTGAAGGTGCCCCTCAGATCAAGGTGTATGCCAACATTGCCCCAACTAACGTGCACGTCGCGGGTGAGTTTCCTTCCAAAGAGGGAATATTCCCCGTGGCCTGTAGCGACGGCTATGGTGGCCTGGTGACCACGGACCCGAAGACGGCTGACCCCGTTTATGGGAAAGTGTTCAACCCCCCCCGCAACCAGTTGCCGGGGCGTTTTACCAACCTCCTTGATGTGGCTGAGGCATGCCCGACGTTTCTGCACTTCGAGGGTGGCGTACCGTACGTGACCACGAAAACAGACTCGGACAGGGTGCTTGCTCAGTTTGATATGTCTTTGGCAGCAAAACACATGTCAAACACCTTCCTCGCAGGTCTTGCGCAGTACTACACACAGTACAGTGGCACCATCAACCTGCACTTCATGTTCACAGGACCCACTGACGCGAAGGCGCGTTACATGATTGCCTACGCCCCACCGGGCATGGAGCCGCCCAAGACACCTGAGGCGGCCGCGCACTGCATTCATGCTGAATGGGACACTGGGTTGAACTCAAAGTTTACTTTTTCCATCCCCTACCTCTCGGCCGCCGATTACGCGTACACCGCGTCTGACGTGGCCGAGACCACAAATGTGCAGGGATGGGTCTGCTTGTTTCAAATTACACATGGCAAGGCCGACGGCGACGCTCTGGTCGTACTGGCTAGTGCTGGTAAAGACTTTGAGCTAAGGCTGCCGGTGGACGCCCGTGCGGAAACCACTTCTGCGGGCGAGTCAGCGGATCCTGTCACCACCACTGTTGAAAACTACGGTGGCGAAACACAGATCCAGAGGCGCCAACACACGGACGTCTCGTTCATTATGGACAGATTTGTGAAAGTGACACCGCAAAACCAAATTAACATTTTGGACCTCATGCAGGTCCCATCACACACTTTGGTGGGAGCGCTCCTACGCGCGTCCACTTACTACTTCTCTGACTTGGAGATAGCAGTAAAACACGAGGGAGACCTCACCTGGGTTCCAAATGGAGCGCCTGAAAAGGCGTTGGACAACACCACCAACCCAACTGCTTACCACAAGGCACCACTCACCCGGCTTGCCCTGCCCTACACTGCGCCCCACCGCGTGTTGGCAACCGTGTACAACGGTGAGTGCAGGTACAGCAGAAATGCTGTGCCCAACTTGAGAGGTGACCTTCAAGTGTTGGCTCAAAAGGTGGCACGGACGCTGCCTACCTCCTTCAACTACGGTGCCATCAAAGCGACCCGGGTCACCGAGTTGCTTTACCGGATGAAGAGGGCCGAAACATACTGTCCAAGGCCCTTGCTGGCAATCCACCCAACTGAAGCCAGACACAAACAGAAAATTGTGGCACCGGTGAAACAGACTTTGAATTTTGACCTTCTGAAGTTGGCAGGAGACGTTGAGTCCAACCCTGGGCCCTTCTTCTTCTCCGACGTTAGGTCGAACTTCTCCAAACTAGTGGAAACTATCAACCAGATGCAGGAGGACATGTCAACAAAACACGGGCCTGACTTTAACCGGTTAGTGTCCGCATTTGAGGAATTGGCCATTGGAGTGAAAGCCATCAGAACCGGTCTCGACGAGGCCAAACCCTGGTACAAGCTTATCAAGCTCCTAAGCCGCCTGTCGTGCATGGCCGCTGTGGCAGCACGGTCCAAGGACCCAGTCCTTGTGGCCATCATGCTGGCCGACACCGGTCTCGAGATTCTGGACAGCACCTTCGTCGTGAAGAAGATCTCCGACTCGCTCTCCAGTCTCTTTCACGTGCCGGCCCCCGTCTTCAGTTTCGGAGCACCGGTCCTGTTGGCCGGGTTGGTCAAAGTCGCCTCGAGTTTCTTCCGGTCTACACCCGAAGACCTTGAGAGAGCAGAGAAACAGCTCAAAGCACGTGACATCAACGACATCTTCGCCATTCTCAAGAACGGCGAGTGGCTGGTCAAACTGATCCTTGCCATCCGCGACTGGATTAAGGCTTGGATCGCCTCAGAAGAGAAGTTTGTCACCATGACAGACTTGGTGCCTGGCATCCTTGAAAAGCAGCGGGATCTGAACGACCCGAGCAAGTACAAGGAAGCCAAGGAGTGGCTCGACAACGCGCGCCAGGCGTGTTTGAAGAGCGGGAACGTCCACATTGCCAACCTGTGTAAAGTGGTCGCTCCAGCACCCAGCAAGTCGAGGCCCGAACCCGTGGTTGTTTGTCTCCGCGGCAAATCTGGCCAGGGCAAGAGCTTCCTTGCAAACGTGCTTGCACAGGCAATTTCCGCCCACTTCACCGGCAGAACCGACTCAGTGTGGTACTGCCCACCTGACCCTGACCACTTCGACGGTTACAACCAGCAAACCGTCGTTGTGATGGATGATTTGGGCCAGAACCCTGACGGCAAGGACTTCAAATACTTTGCCCAAATGGTCTCGACCACAGGGTTCATCCCGCCCATGGCATCACTCGAGGACAAAGGTAAACCTTTCAACAGCAAAGTCATCATCGCGACCACCAACTTGTACTCGGGCTTCACCCCGAGGACTATGGTGTGTCCCGACGCACTGAACCGGAGGTTTCACTTTGACATCGATGTGAGTGCTAAGGATGGGTACAAAATTAACAACAAATTGGACATTATCAAAGCACTTGAAGACACCCACACCAACCCAGTGGCAATGTTTCAATACGACTGTGCCCTTCTCAACGGCATGGCCGTTGAAATGAAGAGAATGCAACAAGACATGTTCAAGCCTCAACCACCCCTCCAGAATGTGTACCAGCTTGTTCAGGAGGTGATTGATCGGGTCGAGCTCCATGAGAAAGTGTCGAGCCACCCGATCTTCAAGCAGATCTCAATTCCTTCCCAAAAATCTGTGTTGTACTTTCTCATTGAGAAGGGCCAACATGAGGCAGCAATTGAATTCTTTGAGGGCATGGTCCACAACTCTATTAAGGAGGAACTCCAACCCCTCCTCCAACAAACTTCATTTGTGAAACGCGCTTTCAAGCGCCTGAAGGAAAATTTTGAGATTGTTGCTCTGTGTTTAACACTTTTGGCAAACATTGTGATCATGGTCCGTGAGACTCGCAAGAGGCAGAAAATGGTGGATGATGCAGTGAATGAGTACATTGAGAAAGCAAACATCACCACAGATGACAAGACTCTTGACGAGGCGGAGAAGAGCCCTCTAGAGACCAGCGGCGCCAGCACCGTTGGCTTTAGAGAGAGAACTCTCCCAGGTCAAAAGGCATGCGATGACGTGAACTCCGAGCCTGCCCAACCTGTTGAGGAGCAACCACAAGCTGAAGGACCCTACGCCGGACCACTCGAGCGTCAGAAACCTCTGAAAGTGAGAGCCAAGCTCCCACAGCAGGAGGGGCCTTACGCTGGTCCAATGGAGAGACAGAAACCGCTAAAAGTGAAAGCAAAAGCCCCGGTCGTGAAGGAAGGACCTTACGAGGGACCGGTGAAGAAGCCTGTCGCTTTGAAAGTGAAAGCTAAGAACCTGATTGTCACTGAGAGTGGTGCCCCACCGACCGACTTGCAAAAGATGGTCATGGGCAACACAAAGCCTGTTGAGCTCATCCTCGACGGGAAGACAGTAGCCATTTGCTGCGCTACTGGAGTGTTTGGCACTGCTTACCTCGTGCCTCGCCACCTCTTCGCAGAGAAGTATGACAAGATCATGTTGGACGGCAGAGCCATGACAGACAGTGACTACAGAGTGTTTGAGTTTGAGATCAAAGTAAAAGGACAGGACATGCTCTCAGACGCCGCGCTCATGGTGCTCCACCGTGGGAACCGCGTGAGGGACATCACGAAGCACTTTCGTGACACAGCAAGAATGAAGAAAGGCACCCCCGTTGTCGGTGTGATTAACAACGCCGATGTCGGGAGACTGATTTTCTCCGGTGAGGCCCTTACTTACAAGGACATTGTGGTTTGTATGGACGGAGACACCATGCCCGGCCTCTTTGCCTACAGAGCCGCCACCAAGGCTGGCTACTGCGGAGGAGCCGTTCTCGCCAAAGACGGAGCTGACACTTTCATCGTCGGCACTCACTCTGCAGGAGGCAACGGAGTTGGATACTGCTCATGCGTTTCCAGGTCCATGCTTCTTAAAATGAAGGCACACATTGACCCCGAACCACACCACGAGGGGTTGATTGTGGACACCAGAGATGTGGAAGAGCGCGTTCACGTGATGCGCAAAACCAAGCTTGCACCCACCGTTGCACACGGTGTGTTCAACCCCGAGTTTGGGCCCGCTGCCTTGTCCAACAAGGACCCGCGTCTGAACGAGGGTGTTGTCCTCGATGAAGTCATCTTCTCCAAACACAAGGGAGACACAAAGATGTCTGAGGAGGACAAAGCGCTGTTCCGCCGCTGTGCTGCTGACTACGCGTCACGCCTGCACAGCGTGTTGGGCACAGCAAATGCCCCATTGAGCATCTACGAGGCAATCAAGGGTGTCGACGGACTCGACGCCATGGAACCAGATACAGCGCCCGGCCTCCCCTGGGCCCTCCAGGGTAAACGCCGCGGCGCGCTCATCGACTTCGAAAACGGCACGGTCGGACCCGAAGTCGAGGCTGCCCTGAAGCTCATGGAGAAGAGAGAATACAAATTTGCTTGTCAGACTTTCCTGAAGGACGAGATTCGCCCGATGGAGAAAGTACGTGCCGGCAAGACTCGCATTGTCGACGTCTTGCCCGTTGAGCATATTCTTTACACCAGGATGATGATTGGCAGATTTTGTGCACAGATGCACTCAAACAACGGACCGCAAATTGGCTCAGCGGTCGGTTGCAACCCTGATGTTGATTGGCAGAGATTTGGCACACACTTCGCCCAGTACAGAAACGTGTGGGATGTGGACTATTCGGCCTTTGATGCTAATCACTGCAGTGATGCCATGAACATCATGTTTGAGGAGGTGTTTCGCACGGAGTTCGGCTTCCACCCGAATGCCGAGTGGATCCTGAAGACTCTTGTGAACACGGAACACGCCTATGAGAACAAACGCATCACTGTTGAAGGCGGAATGCCGTCTGGTTGTTCCGCAACAAGCATCATCAACACAATTTTGAACAACATCTACGTGCTCTACGCCCTGCGTAGACACTATGAGGGAGTTGAGCTGGACACATACACCATGATCTCCTACGGAGACGACATCGTGGTGGCAAGTGATTATGACTTGGACTTTGAGGCTCTCAAGCCCCACTTCAAATCCCTTGGTCAAACCATCACTCCAGCTGACAAAAGCGACAAAGGTTTTGTTCTTGGTCACTCCATTACCGATGTCACTTTCCTCAAAAGACACTTCCACATGGACTATGGAACTGGGTTTTACAAACCTGTGATGGCCTCAAAGACCCTTGAGGCTATCCTCTCCTTTGCACGCCGTGGGACCATACAGGAGAAGTTGATCTCCGTGGCAGGACTCGCCGTCCACTCTGGACCAGACGAGTACCGGCGTCTCTTTGAGCCTTTCCAAGGTCTCTTTGAGATTCCAAGCTACAGATCACTTTACCTGCGTTGGGTGAACGCCGTGTGTGGTGACGCATAATCCCTCAGAGGCCACGACAACCGGGCTCTGAGGCGCGCGACACCTTAGGAGTGAAAGCCTGAAAGGGCTTTTCCCGCTTCCTTAATCTAAAAAAAAAAAAA-
>IP3b_43
-----------------GGTCTCACCCCTAGTAAGCCAACGACAGTCCCTGCGTTGCACTCCACACTTACGTTGTACACACGCGGGACCCGATGGACTTTCGTTCACCCACCTACAGCTGGACTCACGGCACCGCGTGGCCATTTTAGCTGGATTGTGCGGACGAACACTGCTTGCGCACCTCGCGTGACCAGTTAGTACTCTTACCACTCTCCGCCTACTTGGTCGTTAGCGCTGTCTTGGGCACTCCTGTTGGGGGCCGTTCGACGCTCCACGGGCTCTCCTGTGTGACATCTACGGTGATGGGGCCGTTTCGCGCGTGCTGGTCGTCTGGACTGCTTCGGCTGTCACCCGACGCCCGCCNNNNNCCCCCCCCCCCCNNNNNTTTACCGTCGTTCCCGACGTAAAAGGGAGGTAACCACAAGCTTGAAACCGTCCAGCCCGACGAAAAAGGGTGGTAACCACAAGCTTACTGCCGTCTTTCCCGACGTTAAAGGGATGAAACCACAAGACTTACCTTCGCTCGGAAGTAAAACGACAAACACGCACAGTTTTGCCCGTTTTCATGAGAAATGGGACGTCTGCGCACGAAACGCGCCGTCGCTTGAGGAGGACTTGTACAAACACGATCTATGCAGGTTTCCCCAACTGACACAAACCGTGCAACTTGAAACTCCGCCTGGTCTTTCCAGGTCTAGAGGGGTAACATTTTGTACTGTGTTTGACTCCACGCTCGATCCACTAGCGAGTGTTAGTAGCGGTACTGCTGTCTCGTAGCGGAGCATGTTGGCCGTGGGAACACCTCCTTGGTAACAAGGACCCACGGGGCCGAAAGCCACGTCCTAACGGACCCAACATGTGTGCAACCCCAGCACGGCAGCTTTACTGTGAAACCCACTTCAAGGTGACATTGTTACTGGTACTCAAACACTGGTGACAGGCTAAGGATGCCCTTCAGGTACCCCGAGGTAACAAGCGACACTCGGGATCTGAGAAGGGGACTGGGACTTCTTTAAAGTGCCCAGTTTAAAAAGCTTCTACGCCTGAATAGGTGACCGGAGGCCGGCACCTTTCCTTTTATAAACACTGAACACATGAATACAACTGACTGTTTTATCGCTTTGGTACAGGCTATCAGAGAGATTAAAGCACTTTTCCTACCACGCACCACAGGAAAAATGGAACTGACACTGTACAACGGTGAGAAGAAGACCTTTTACTCCAGGCCCAACAACCACGACAACTGCTGGTTGAACGCCATCCTCCAGTTGTTCAGGTACGTTGAAGAACCATTCTTCGACTGGGTCTACAGTTCGCCTGAGAACCTCACGCTTGAAGCCATCAAGCAGTTGGAGGACCTCACAGGGCTTGAACTGCACGAGGGTGGACCACCTGCTCTCGTGATCTGGAACATCAAGCACTTGCTCCACACCGGCATTGGCACCGCCTCGCGACCCAGCGAGGTGTGCATGGTGGATGGTACGGACATGTGCTTGGCTGATTTCCATGCAGGCATTTTCCTTAAGGGGCAAGAACACGCTGTGTTCGCGTGTGTCACCTCCAACGGGTGGTACGCGATTGATGATGAGGACTTCTACCCCTGGACGCCGGACCCATCCGACGTTCTGGTGTTTGTCCCGTACGATCAAGAACCACTCAACGGGGAATGGAAAGCCAAGGTTCAACGCAAGCTCAAAGGGGCTGGACAATCCAGTCCAGCGACCGGCTCGCAGAACCAATCTGGCAATACTGGCAGCATAATAAACAACTACTACATGCAGCAGTATCAAAACTCCATGGACACACAGCTTGGTGACAACGCAATCAGTGGAGGCTCTAACGAGGGCTCCACCGACACAACCTCCACCCACACAACCAACACCCAGAACAATGACTGGTTCTCCAAACTTGCAAGCTCTGCTTTCAGCGGTCTTTTCGGCGCTCTTCTCGCCGACAAGAAGACAGAGGAGACCACTCTCCTCGAAGACCGCATCCTCACCACCCGTAACGGCCACACCACGTCGACAACCCAGTCAAGCGTTGGAGTCACATACGGGTACGCAACAGCTGAGGATTTTGTGAGCGGACCGAACACTTCTGGTCTCGAGACCAGAGTTGTGCAGGCAGAACGGTTTTTCAAAACCCACCTCTTCGACTGGGTCACCAGTGACTCATTCGGACGTTGCCACCTCCTGGAACTCCCGACCGACCACAAAGGTGTCTACGGCAGCCTGACCGACTCGTATGCATATATGAGGAACGGCTGGGATGTCGAGGTCACCGCGGTTGGCAACCAGTTCAACGGAGGGTGCCTGCTGGTCGCAATGGTACCAGAGCTTTGTTCTATCCAAAAGAGGGAACTGTACCAGCTCACACTCTTCCCTCACCAGTTCATCAACCCACGCACGAACATGACTGCGCACATTACAGTGCCCTTTGTTGGCGTTAACCGCTACGACCAGTACAAGGTTCACAAGCCTTGGACCCTTGTGGTTATGGTTGTAGCCCCTCTGACCGTCAACACTGAAGGTGCCCCTCAGATCAAGGTGTATGCCAACATTGCCCCAACTAACGTGCACGTCGCGGGTGAGTTTCCTTCCAAAGAGGGAATATTCCCCGTGGCCTGTAGCGACGGCTATGGTGGCCTGGTGACCACGGACCCGAAGACGGCTGACCCCGTTTATGGGAAAGTGTTCAACCCCCCCCGCAACCAGTTGCCGGGGCGTTTTACCAACCTCCTTGATGTGGCTGAGGCATGCCCGACGTTTCTGCACTTCGAGGGTGGCGTACCGTACGTGACCACGAAAACAGACTCGGACAGGGTGCTTGCTCAGTTTGATATGTCTTTGGCAGCAAAACACATGTCAAACACCTTCCTCGCAGGTCTTGCGCAGTACTACACACAGTACAGTGGCACCATCAACCTGCACTTCATGTTCACAGGACCCACTGACGCGAAGGCGCGTTACATGATTGCCTACGCCCCACCGGGCATGGAGCCGCCCAAGACACCTGAGGCGGCCGCGCACTGCATTCATGCTGAATGGGACACTGGGTTGAACTCAAAGTTTACTTTTTCCATCCCCTACCTCTCGGCCGCCGATTACGCGTACACCGCGTCTGACGTGGCCGAGACCACAAATGTGCAGGGATGGGTCTGCTTGTTTCAAATTACACATGGCAAGGCCGACGGCGACGCTCTGGTCGTACTGGCTAGTGCTGGTAAAGACTTTGAGCTAAGGCTGCCGGTGGACGCCCGTGCGGAAACCACTTCTGCGGGCGAGTCAGCGGATCCTGTCACCACCACTGTTGAAAACTACGGTGGCGAAACACAGATCCAGAGGCGCCAACACACGGACGTCTCGTTCATTATGGACAGATTTGTGAAAGTGACACCGCAAAACCAAATTAACATTTTGGACCTCATGCAGGTCCCATCACACACTTTGGTGGGAGCGCTCCTACGCGCGTCCACTTACTACTTCTCTGACTTGGAGATAGCAGTAAAACACGAGGGAGACCTCACCTGGGTTCCAAATGGAGCGCCTGAAAAGGCGTTGGACAACACCACCAACCCAACTGCTTACCACAAGGCACCACTCACCCGGCTTGCCCTGCCCTACACTGCGCCCCACCGCGTGTTGGCAACCGTGTACAACGGTGAGTGCAGGTACAGCAGAAATGCTGTGCCCAACTTGAGAGGTGACCTTCAAGTGTTGGCTCAAAAGGTGGCACGGACGCTGCCTACCTCCTTCAACTACGGTGCCATCAAAGCGACCCGGGTCACCGAGTTGCTTTACCGGATGAAGAGGGCCGAAACATACTGTCCAAGGCCCTTGCTGGCAATCCACCCAACTGAAGCCAGACACAAACAGAAAATTGTGGCACCGGTGAAACAGACTTTGAATTTTGACCTTCTGAAGTTGGCAGGAGACGTTGAGTCCAACCCTGGGCCCTTCTTCTTCTCCGACGTTAGGTCGAACTTCTCCAAACTGGTGGAAACTATCAACCAGATGCAGGAGGACATGTCAACAAAACACGGGCCTGACTTTAACCGGTTAGTGTCCGCATTTGAGGAATTGGCCATTGGAGTGAAAGCCATCAGAACCGGTCTCGACGAGGCCAAACCCTGGTACAAGCTTATCAAGCTCCTAAGCCGCCTGTCGTGCATGGCCGCTGTGGCAGCACGGTCCAAGGACCCAGTCCTTGTGGCCATCATGCTGGCCGACACCGGTCTCGAGATTCTGGACAGCACCTTCGTCGTGAAGAAGATCTCCGACTCGCTCTCCAGTCTCTTTCACGTGCCGGCCCCCGTCTTCAGTTTCGGAGCACCGGTCCTGTTGGCCGGGTTGGTCAAAGTCGCCTCGAGTTTCTTCCGGTCTACACCCGAAGACCTTGAGAGAGCAGAGAAACAGCTCAAAGCACGTGACATCAACGACATCTTCGCCATTCTCAAGAACGGCGAGTGGCTGGTCAAACTGATCCTTGCCATCCGCGACTGGATTAAGGCTTGGATCGCCTCAGAAGAGAAGTTTGTCACCATGACAGACTTGGTGCCTGGCATCCTTGAAAAGCAGCGGGATCTGAACGACCCGAGCAAGTACAAGGAAGCCAAGGAGTGGCTCGACAACGCGCGCCAGGCGTGTTTGAAGAGCGGGAACGTCCACATTGCCAACCTGTGTAAAGTGGTCGCTCCAGCACCCAGCAAGTCGAGGCCCGAACCCGTGGTTGTTTGTCTCCGCGGCAAATCTGGCCAGGGCAAGAGCTTCCTTGCAAACGTGCTTGCACAGGCAATTTCCGCCCACTTCACCGGCAGAACCGACTCAGTGTGGTACTGCCCACCTGACCCTGACCACTTCGACGGTTACAACCAGCAAACCGTCGTTGTGATGGATGATTTGGGCCAGAACCCTGACGGCAAGGACTTCAAATACTTTGCCCAAATGGTCTCGACCACAGGGTTCATCCCGCCCATGGCATCACTCGAGGACAAAGGTAAACCTTTCAACAGCAAAGTCATCATCGCGACCACCAACTTGTACTCGGGCTTCACCCCGAGGACTATGGTGTGTCCCGACGCACTGAACCGGAGGTTTCACTTTGACATCGATGTGAGTGCTAAGGATGGGTACAAAATTAACAACAAATTGGACATTATCAAAGCACTTGAAGACACCCACACCAACCCAGTGGCAATGTTTCAATACGACTGTGCCCTTCTCAACGGCATGGCCGTTGAAATGAAGAGAATGCAACAAGACATGTTCAAGCCTCAACCACCCCTCCAGAATGTGTACCAGCTTGTTCAGGAGGTGATTGATCGGGTCGAGCTCCATGAGAAAGTGTCGAGCCACCCGATCTTCAAGCAGATCTCAATTCCTTCCCAAAAATCTGTGTTGTACTTTCTCATTGAGAAGGGCCAACATGAGGCAGCAATTGAATTCTTTGAGGGCATGGTCCACGACTCTATTAAGGAGGAACTCCAACCCCTCCTCCAACAAACTTCATTTGTGAAACGCGCTTTCAAGCGCCTGAAGGAAAATTTTGAGATTGTTGCTCTGTGTTTAACACTTTTGGCAAACATTGTGATCATGGTCCGTGAGACTCGCAAGAGGCAGAAAATGGTGGATGATGCAGTGAATGAGTACATTGAGAAAGCAAACATCACCACAGATGACAAGACTCTTGACGAGGCGGAGAAGAGCCCTCTAGAGACCAGCGGCGCCAGCACCGTTGGCTTTAGAGAGAGAACTCTCCCAGGTCAAAAGGCATGCGATGACGTGAACTCCGAGCCTGCCCAACCTGTTGAGGAGCAACCACAAGCTGAAGGACCCTACGCCGGACCACTCGAGCGTCAGAAACCTCTGAAAGTGAGAGCCAAGCTCCCACAGCAGGAGGGGCCTTACGCTGGTCCAATGGAGAGACAGAAACCGCTAAAAGTGAAAGCAAAAGCCCCGGTCGTGAAGGAAGGACCTTACGAGGGACCGGTGAAGAAGCCTGTCGCTTTGAAAGTGAAAGCTAAGAACCTGATTGTCACTGAGAGTGGTGCCCCACCGACCGACTTGCAAAAGATGGTCATGGGCAACACAAAGCCTGTTGAGCTCATCCTCGACGGGAAGACAGTAGCCATTTGCTGCGCTACTGGAGTGTTTGGCACTGCTTACCTCGTGCCTCGCCACCTCTTCGCAGAGAAGTATGACAAGATCATGTTGGACGGCAGAGCCATGACAGACAGTGACTACAGAGTGTTTGAGTTTGAGATCAAAGTAAAAGGACAGGACATGCTCTCAGACGCCGCGCTCATGGTGCTCCACCGTGGGAACCGCGTGAGGGACATCACGAAGCACTTTCGTGACACAGCAAGAATGAAGAAAGGCACCCCCGTTGTCGGTGTGATTAACAACGCCGATGTCGGGAGACTGATTTTCTCCGGTGAGGCCCTTACTTACAAGGACATTGTGGTTTGTATGGACGGAGACACCATGCCCGGCCTCTTTGCCTACAGAGCCGCCACCAAGGCTGGCTACTGCGGAGGAGCCGTTCTCGCCAAAGACGGAGCTGACACTTTCATCGTCGGCACTCACTCTGCAGGAGGCAACGGAGTTGGATACTGCTCATGCGTTTCCAGGTCCATGCTTCTTAAAATGAAGGCACACATTGACCCCGAACCACACCACGAGGGGTTGATTGTGGACACCAGAGATGTGGAAGAGCGCGTTCACGTGATGCGCAAAACCAAGCTTGCACCCACCGTTGCACACGGTGTGTTCAACCCCGAGTTTGGGCCCGCTGCCTTGTCCAACAAGGACCCGCGTCTGAACGAGGGTGTTGTCCTCGATGAAGTCATCTTCTCCAAACACAAGGGAGACACAAAGATGTCTGAGGAGGACAAAGCGCTGTTCCGCCGCTGTGCTGCTGACTACGCGTCACGCCTGCACAGCGTGTTGGGCACAGCAAATGCCCCATTGAGCATCTACGAGGCAATCAAGGGTGTCGACGGACTCGACGCCATGGAACCAGATACAGCGCCCGGCCTCCCCTGGGCCCTCCAGGGTAAACGCCGCGGCGCGCTCATCGACTTCGAAAACGGCACGGTCGGACCCGAAGTCGAGGCTGCCCTGAAGCTCATGGAGAAGAGAGAATACAAATTTGCTTGTCAGACTTTCCTGAAGGACGAGATTCGCCCGATGGAGAAAGTACGTGCCGGCAAGACTCGCATTGTCGACGTCTTGCCCGTTGAGCATATTCTTTACACCAGGATGATGATTGGCAGATTTTGTGCACAGATGCACTCAAACAACGGACCGCAAATTGGCTCAGCGGTCGGTTGCAACCCTGATGTTGATTGGCAGAGATTTGGCACACACTTCGCCCAGTACAGAAACGTGTGGGATGTGGACTATTCGGCCTTTGATGCTAATCACTGCAGTGATGCCATGAACATCATGTTTGAGGAGGTGTTTCGCACGGAGTTCGGCTTCCACCCGAATGCCGAGTGGATCCTGAAGACTCTTGTGAACACGGAACACGCCTATGAGAACAAACGCATCACTGTTGAAGGCGGAATGCCGTCTGGTTGTTCCGCAACAAGCATCATCAACACAATTTTGAACAACATCTACGTGCTCTACGCCCTGCGTAGACACTATGAGGGAGTTGAGCTGGACACATACACCATGATCTCCTACGGAGACGACATCGTGGTGGCAAGTGATTATGACTTGGACTTTGAGGCTCTCAAGCCCCACTTCAAATCCCTTGGTCAAACCATCACTCCAGCTGACAAAAGCGACAAAGGTTTTGTTCTTGGTCACTCCATTACCGATGTCACTTTCCTCAAAAGACACTTCCACATGGACTATGGAACTGGGTTTTACAAACCTGTGATGGCCTCAAAGACCCTTGAGGCTATCCTCTCCTTTGCACGCCGTGGGACCATACAGGAGAAGTTGATCTCCGTGGCAGGACTCGCCGTCCACTCTGGACCAGACGAGTACCGGCGTCTCTTTGAGCCTTTCCAAGGTCTCTTTGAGATTCCAAGCTACAGATCACTTTACCTGCGTTGGGTGAACGCCGTGTGTGGTGACGCATAATCCCTCAGAGGCCACGACAACCGGGCTCTGAGGCGCGCGACACCTTAGGAGTGAAAGCCTGAAAGGGCTTTTCCCGCTTCCTTAATCTAAAAAAAAAAAAA-
>IP4b_44
-----------------GGTCTCACCCCTAGTAAGCCAACGACAGTCCCTGCGTTGCACTCCACACTTACGTTGTACACACGCGGGACCCGATGGACTTTCGTTCACCCACCTACAGCTGGACTCACGGCACCGCGTGGCCATTTTAGCTGGATTGTGCGGACGAACACTGCTTGCGCACCTCGCGTGACCAGTTAGTACTCTTACCACTCTCCGCCTACTTGGTCGTTAGCGCTGTCTTGGGCACTCCTGTTGGGGGCCGTTCGACGCTCCACGGGCTCTCCTGTGTGACATCTACGGTGATGGGGCCGTTTCGCGCGTGCTGGTCGTCTGGACTGCTTCGGCTGTCACCCGACGCCCGCCNNNNNCCCCCCCCCCCCNNNNNTTTACCGTCGTTCCCGACGTAAAAGGGAGGTAACCACAAGCTTGAAACCGTCCAGCCCGACGAAAAAGGGTGGTAACCACAAGCTTACTGCCGTCTTTCCCGACGTTAAAGGGATGAAACCACAAGACTTACCTTCGCTCGGAAGTAAAACGACAAACACGCACAGTTTTGCCCGTTTTCATGAGAAATGGGACGTCTGCGCACGAAACGCGCCGTCGCTTGAGGAGGACTTGTACAAACACGATCTATGCAGGTTTCCCCAACTGACACAAACCGTGCAACTTGAAACTCCGCCTGGTCTTTCCAGGTCTAGAGGGGTAACATTTTGTACTGTGTTTGACTCCACGCTCGATCCACTAGCGAGTGTTAGTAGCGGTACTGCTGTCTCGTAGCGGAGCATGTTGGCCGTGGGAACACCTCCTTGGTAACAAGGACCCACGGGGCCGAAAGCCACGTCCTAACGGACCCAACATGTGTGCAACCCCAGCACGGCAGCTTTACTGTGAAACCCACTTCAAGGTGACATTGTTACTGGTACTCAAACACTGGTGACAGGCTAAGGATGCCCTTCAGGTACCCCGAGGTAACAAGCGACACTCGGGATCTGAGAAGGGGACTGGGACTTCTTTAAAGTGCCCAGTTTAAAAAGCTTCTACGCCTGAATAGGTGACCGGAGGCCGGCACCTTTCCTTTTATAAACACTGAACACATGAATACAACTGACTGTTTTATCGCTTTGGTACAGGCTATCAGAGAGATTAAAGCACTTTTCCTACCACGCACCACAGGAAAAATGGAACTGACACTGTACAACGGTGAGAAGAAGACCTTTTACTCCAGGCCCAACAACCACGACAACTGCTGGTTGAACGCCATCCTCCAGTTGTTCAGGTACGTTGAAGAACCATTCTTCGACTGGGTCTACAGTTCGCCTGAGAACCTCACGCTTGAAGCCATCAAGCAGTTGGAGGACCTCACAGGGCTTGAACTGCACGAGGGTGGACCACCTGCTCTCGTGATCTGGAACATCAAGCACTTGCTCCACACCGGCATTGGCACCGCCTCGCGACCCAGCGAGGTGTGCATGGTGGATGGTACGGACATGTGCTTGGCTGATTTCCATGCAGGCATTTTCCTTAAGGGGCAAGAACACGCTGTGTTCGCGTGTGTCACCTCCAACGGGTGGTACGCGATTGATGATGAGGACTTCTACCCCTGGACGCCGGACCCATCCGACGTTCTGGTGTTTGTCCCGTACGATCAAGAACCACTCAACGGGGAATGGAAAGCCAAGGTTCAACGCAAGCTCAAAGGGGCTGGACAATCCAGTCCAGCGACCGGCTCGCAGAACCAATCTGGCAATACTGGCAGCATAATAAACAACTACTACATGCAGCAGTATCAAAACTCCATGGACACACAGCTTGGTGACAACGCAATCAGTGGAGGCTCTAACGAGGGCTCCACCGACACAACCTCCACCCACACAACCAACACCCAGAACAATGACTGGTTCTCCAAACTTGCAAGCTCTGCTTTCAGCGGTCTTTTCGGCGCTCTTCTCGCCGACAAGAAGACAGAGGAGACCACTCTCCTCGAAGACCGCATCCTCACCACCCGTAACGGCCACACCACGTCGACAACCCAGTCAAGCGTTGGAGTCACATACGGGTACGCAACAGCTGAGGATTTTGTGAGCGGACCGAACACTTCTGGTCTCGAGACCAGAGTTGTGCAGGCAGAACGGTTTTTCAAAACCCACCTCTTCGACTGGGTCACCAGTGACTCATTCGGACGTTGCCACCTCCTGGAACTCCCGACCGACCACAAAGGTGTCTACGGCAGCCTGACCGACTCGTATGCATATATGAGGAACGGCTGGGATGTCGAGGTCACCGCGGTTGGCAACCAGTTCAACGGAGGGTGCCTGCTGGTCGCAATGGTACCAGAGCTTTGTTCTATCCAAAAGAGGGAACTGTACCAGCTCACACTCTTCCCTCACCAGTTCATCAACCCACGCACGAACATGACTGCGCACATTACAGTGCCCTTTGTTGGCGTTAACCGCTACGACCAGTACAAGGTTCACAAGCCTTGGACCCTTGTGGTTATGGTTGTAGCCCCTCTGACCGTCAACACTGAAGGTGCCCCTCAGATCAAGGTGTATGCCAACATTGCCCCAACTAACGTGCACGTCGCGGGTGAGTTTCCTTCCAAAGAGGGAATATTCCCCGTGGCCTGTAGCGACGGCTATGGTGGCCTGGTGACCACGGACCCGAAGACGGCTGACCCCGTTTATGGGAAAGTGTTCAACCCCCCCCGCAACCAGTTGCCGGGGCGTTTTACCAACCTCCTTGATGTGGCTGAGGCATGCCCGACGTTTCTGCACTTCGAGGGTGGCGTACCGTACGTGACCACGAAAACAGACTCGGACAGGGTGCTTGCTCAGTTTGATATGTCTTTGGCAGCAAAACACATGTCAAACACCTTCCTCGCAGGTCTTGCGCAGTACTACACACAGTACAGTGGCACCATCAACCTGCACTTCATGTTCACAGGACCCACTGACGCGAAGGCGCGTTACATGATTGCCTACGCCCCACCGGGCATGGAGCCGCCCAAGACACCTGAGGCGGCCGCGCACTGCATTCATGCTGAATGGGACACTGGGTTGAACTCAAAGTTTACTTTTTCCATCCCCTACCTCTCGGCCGCCGATTACGCGTACACCGCGTCTGACGTGGCCGAGACCACAAATGTGCAGGGATGGGTCTGCTTGTTTCAAATTACACATGGCAAGGCCGACGGCGACGCTCTGGTCGTACTGGCTAGTGCTGGTAAAGACTTTGAGCTAAGGCTGCCGGTGGACGCCCGTGCGGAAACCACTTCTGCGGGCGAGTCAGCGGATCCTGTCACCACCACTGTTGAAAACTACGGTGGCGAAACACAGATCCAGAGGCGCCAACACACGGACGTCTCGTTCATTATGGACAGATTTGTGAAAGTGACACCGCAAAACCAAATTAACATTTTGGACCTCATGCAGGTCCCATCACACACTTTGGTGGGAGCGCTCCTACGCGCGTCCACTTACTACTTCTCTGACTTGGAGATAGCAGTAAAACACGAGGGAGACCTCACCTGGGTTCCAAATGGAGCGCCTGAAAAGGCGTTGGACAACACCACCAACCCAACTGCTTACCACAAGGCACCACTCACCCGGCTTGCCCTGCCCTACACTGCGCCCCACCGCGTGTTGGCAACCGTGTACAACGGTGAGTGCAGGTACAGCAGAAATGCTGTGCCCAACTTGAGAGGTGACCTTCAAGTGTTGGCTCAAAAGGTGGCACGGACGCTGCCTACCTCCTTCAACTACGGTGCCATCAAAGCGACCCGGGTCACCGAGTTGCTTTACCGGATGAAGAGGGCCGAAACATACTGTCCAAGGCCCTTGCTGGCAATCCACCCAACTGAAGCCAGACACAAACAGAAAATTGTGGCACCGGTGAAACAGACTTTGAATTTTGACCTTCTGAAGTTGGCAGGAGACGTTGAGTCCAACCCTGGGCCCTTCTTCTTCTCCGACGTTAGGTCGAACTTCTCCAAACTGGTGGAAACTATCAACCAGATGCAGGAGGACATGTCAACAAAACACGGGCCTGACTTTAACCGGTTAGTGTCCGCATTTGAGGAATTGGCCATTGGAGTGAAAGCCATCAGAACCGGTCTCGACGAGGCCAAACCCTGGTACAAGCTTATCAAGCTCCTAAGCCGCCTGTCGTGCATGGCCGCTGTGGCAGCACGGTCCAAGGACCCAGTCCTTGTGGCCATCATGCTGGCCGACACCGGTCTCGAGATTCTGGACAGCACCTTCGTCGTGAAGAAGATCTCCGACTCGCTCTCCAGTCTCTTTCACGTGCCGGCCCCCGTCTTCAGTTTCGGAGCACCGGTCCTGTTGGCCGGGTTGGTCAAAGTCGCCTCGAGTTTCTTCCGGTCTACACCCGAAGACCTTGAGAGAGCAGAGAAACAGCTCAAAGCACGTGACATCAACGACATCTTCGCCATTCTCAAGAACGGCGAGTGGCTGGTCAAACTGATCCTTGCCATCCGCGACTGGATTAAGGCTTGGATCGCCTCAGAAGAGAAGTTTGTCACCATGACAGACTTGGTGCCTGGCATCCTTGAAAAGCAGCGGGATCTGAACGACCCGAGCAAGTACAAGGAAGCCAAGGAGTGGCTCGACAACGCGCGCCAAGCGTGTTTGAAGAGCGGGAACGTCCACATTGCCAACCTGTGTAAAGTGGTCGCTCCAGCACCCAGCAAGTCGAGGCCCGAACCCGTGGTTGTTTGTCTCCGCGGCAAATCTGGCCAGGGCAAGAGCTTCCTTGCAAACGTGCTTGCACAGGCAATTTCCGCCCACTTCACCGGCAGAACCGACTCAGTGTGGTACTGCCCACCTGACCCTGACCACTTCGACGGTTACAACCAGCAAACCGTCGTTGTGATGGATGATTTGGGCCAGAACCCTGACGGCAAGGACTTCAAATACTTTGCCCAAATGGTCTCGACCACAGGGTTCATCCCGCCCATGGCATCACTCGAGGACAAAGGTAAACCTTTCAACAGCAAAGTCATCATCGCGACCACCAACTTGTACTCGGGCTTCACCCCGAGGACTATGGTGTGTCCCGACGCACTGAACCGGAGGTTTCACTTTGACATCGATGTGAGTGCTAAGGATGGGTACAAAATTAACAACAAATTGGACATTATCAAAGCACTTGAAGACACCCACACCAACCCAGTGGCAATGTTTCAATACGACTGTGCCCTTCTCAACGGCATGGCCGTTGAAATGAAGAGAATGCAACAAGACATGTTCAAGCCTCAACCACCCCTCCAGAATGTGTACCAGCTTGTTCAGGAGGTGATTGATCGGGTCGAGCTCCATGAGAAAGTGTCGAGCCACCCGATCTTCAAGCAGATCTCAATTCCTTCCCAAAAATCTGTGTTGTACTTTCTCATTGAGAAGGGCCAACATGAGGCAGCAATTGAATTCTTTGAGGGCATGGTCCACGACTCTATTAAGGAGGAACTCCAACCCCTCCTCCAACAAACTTCATTTGTGAAACGCGCTTTCAAGCGCCTGAAGGAAAATTTTGAGATTGTTGCTCTGTGTTTAACACTTTTGGCAAACATTGTGATCATGGTCCGTGAGACTCGCAAGAGGCAGAAAATGGTGGATGATGCAGTGAATGAGTACATTGAGAAAGCAAACATCACCACAGATGACAAGACTCTTGACGAGGCGGAGAAGAGCCCTCTAGAGACCAGCGGCGCCAGCACCGTTGGCTTTAGAGAGAGAACTCTCCCAGGTCAAAAGGCATGCGATGACGTGAACTCCGAGCCTGCCCAACCTGTTGAGGAGCAACCACAAGCTGAAGGACCCTACGCCGGACCACTCGAGCGTCAGAAACCTCTGAAAGTGAGAGCCAAGCTCCCACAGCAGGAGGGGCCTTACGCTGGTCCAATGGAGAGACAGAAACCGCTAAAAGTGAAAGCAAAAGCCCCGGTCGTGAAGGAAGGACCTTACGAGGGACCGGTGAAGAAGCCTGTCGCTTTGAAAGTGAAAGCTAAGAACCTGATTGTCACTGAGAGTGGTGCCCCACCGACCGACTTGCAAAAGATGGTCATGGGCAACACAAAGCCTGTTGAGCTCATCCTCGACGGGAAGACAGTAGCCATTTGCTGCGCTACTGGAGTGTTTGGCACTGCTTACCTCGTGCCTCGTCACCTCTTCGCAGAGAAGTATGACAAGATCATGTTGGACGGCAGAGCCATGACAGACAGTGACTACAGAGTGTTTGAGTTTGAGATCAAAGTAAAAGGACAGGACATGCTCTCAGACGCCGCGCTCATGGTGCTCCACCGTGGGAACCGCGTGAGGGACATCACGAAGCACTTTCGTGACACAGCAAGAATGAAGAAAGGCACCCCCGTTGTCGGTGTGATTAACAACGCCGATGTCGGGAGACTGATTTTCTCCGGTGAGGCCCTTACTTACAAGGACATTGTGGTTTGTATGGACGGAGACACCATGCCCGGCCTCTTTGCCTACAGAGCCGCCACCAAGGCTGGCTACTGCGGAGGAGCCGTTCTCGCCAAAGACGGAGCTGACACTTTCATCGTCGGCACTCACTCTGCAGGAGGCAACGGAGTTGGATACTGCTCATGCGTTTCCAGGTCCATGCTTCTTAAAATGAAGGCACACATTGACCCCGAACCACACCACGAGGGGTTGATTGTGGACACCAGAGATGTGGAAGAGCGCGTTCACGTGATGCGCAAAACCAAGCTTGCACCCACCGTTGCACACGGTGTGTTCAACCCCGAGTTTGGGCCCGCTGCCTTGTCCAACAAGGACCCGCGTCTGAACGAGGGTGTTGTCCTCGATGAAGTCATCTTCTCCAAACACAAGGGAGACACAAAGATGTCTGAGGAGGACAAAGCGCTGTTCCGCCGCTGTGCTGCTGACTACGCGTCACGCCTGCACAGCGTGTTGGGCACAGCAAATGCCCCATTGAGCATCTACGAGGCAATCAAGGGTGTCGACGGACTCGACGCCATGGAACCAGATACAGCGCCCGGCCTCCCCTGGGCCCTCCAGGGTAAACGCCGCGGCGCGCTCATCGACTTCGAAAACGGCACGGTCGGACCCGAAGTCGAGGCTGCCCTGAAGCTCATGGAGAAGAGAGAATACAAATTTGCTTGTCAGACCTTCCTGAAGGACGAGATTCGCCCGATGGAGAAAGTACGTGCCGGCAAGACTCGCATTGTCGACGTCTTGCCCGTTGAGCATATTCTTTACACCAGGATGATGATTGGCAGATTTTGTGCACAGATGCACTCAAACAACGGACCGCAAATTGGCTCAGCGGTCGGTTGCAACCCTGATGTTGATTGGCAGAGATTTGGCACACACTTCGCCCAGTACAGAAACGTGTGGGATGTGGACTATTCGGCCTTTGATGCTAATCACTGCAGTGATGCCATGAACATCATGTTTGAGGAGGTGTTTCGCACGGAGTTCGGCTTCCACCCGAATGCCGAGTGGATCCTGAAGACTCTTGTGAACACGGAACACGCCTATGAGAACAAACGCATCACTGTTGAAGGCGGAATGCCGTCTGGTTGTTCCGCAACAAGCATCATCAACACAATTTTGAACAACATCTACGTGCTCTACGCCCTGCGTAGACACTATGAGGGAGTTGAGCTGGACACATACACCATGATCTCCTACGGAGACGACATCGTGGTGGCAAGTGATTATGACTTGGACTTTGAGGCTCTCAAGCCCCACTTCAAATCCCTTGGTCAAACCATCACTCCAGCTGACAAAAGCGACAAAGGTTTTGTTCTTGGTCACTCCATTACCGATGTCACTTTCCTCAAAAGACACTTCCACATGGACTATGGAACTGGGTTTTACAAACCTGTGATGGCCTCAAAGACCCTTGAGGCTATCCTCTCCTTTGCACGCCGTGGGACCATACAGGAGAAGTTGATCTCCGTGGCAGGACTCGCCGTCCACTCTGGACCAGACGAGTACCGGCGTCTCTTTGAGCCTTTCCAAGGTCTCTTTGAGATTCCAAGCTACAGATCACTTTACCTGCGTTGGGTGAACGCCGTGTGTGGTGACGCATAATCCCTCAGAGGCCACGACAACCGGGCTCTGAGGCGCGCGACACCTTAGGAGTGAAAGCCTGAAAGGGCTTTTCCCGCTTCCTTAATCTAAAAAAAAAAAAA-
>IP2c_7
-----------------GGTCTCACCCCTAGTAAGCCAACGACAGTCCCTGCGTTGCACTCCACACTTACGTTGTACACACGCGGGACCCGATGGACTTTCGTTCACCCACCTACAGCTGGACTCACGGCACCGCGTGGCCATTTTAGCTGGATTGTGCGGACGAACACTGCTTGCGCACCTCGCGTGACCAGTTAGTACTCTTACCACTCTCCGCCTACTTGGTCGTTAGCGCTGTCTTGGGCACTCCTGTTGGGGGCCGTTCGACGCTCCACGGGCTCTCCTGTGTGACATCTACGGTGATGGGGCCGTTTCGCGCGTGCTGGTCGTCTGGACTGCTTCGGCTGTCACCCGACGCCCGCCNNNNNCCCCCCCCCCCCNNNNNTTTACCGTCGTTCCCGACGTAAAAGGGAGGTAACCACAAGCTTGAAACCGTCCAGCCCGACGAAAAAGGGTGGTAACCACAAGCTTACTGCCGTCTTTCCCGACGTTAAAGGGATGAAACCACAAGACTTACCTTCGCTCGGAAGTAAAACGACAAACACGCACAGTTTTGCCCGTTTTCATGAGAAATGGGACGTCTGCGCACGAAACGCGCCGTCGCTTGAGGAGGACTTGTACAAACACGATCTATGCAGGTTTCCCCAACTGACACAAACCGTGCAACTTGAAACTCCGCCTGGTCTTTCCAGGTCTAGAGGGGTAACATTTTGTACTGTGTTTGACTCCACGCTCGATCCACTAGCGAGTGTTAGTAGCGGTACTGCTGTCTCGTAGCGGAGCATGTTGGCCATGGGAACACCTCCTTGGTAACAAGGACCCACGGGGCCGAAAGCCACGTCCTAACGGACCCAACATGTGTGCAACCCCAGCACGGCAGCTTTACTGTGAAACCCACTTCAAGGTGACATTGATACTGGTACTCAAACACTGGTGACAGGCTAAGGATGCCCTTCAGGTACCCCGAGGTAACAAGCGACACTCGGGATCTGAGAAGGGGACTGGGACTTCTTTAAAGTGCCCAGTTTAAAAAGCTTCTACGCCTGAATAGGTGACCGGAGGCCGGCACCTTTCCTTTTATAAACACTGAACACATGAATACAACTGACTGTTTTATCGCTTTGGTACAGGCTATCAGAGAGATTAAAGCACTTTTCCTACCACGCACCACAGGAAAAATGGAACTGACACTGTACAACGGTGAGAAGAAGACCTTTTACTCCAGGCCCAACAACCACGACAACTGCTGGTTGAACGCCATCCTCCAGTTGTTCAGGTACGTTGAAGAACCATTCTTCGACTGGGTCTACAGTTCGCCTGAGAACCTCACGCTTGAAGCCATCAAGCAGTTGGAGGACCTCACAGGGCTTGAACTGCACGAGGGTGGACCACCTGCTCTCGTGATCTGGAACATCAAGCACTTGCTCCACACCGGCATTGGCACCGCCTCGCGACCCAGCGAGGTGTGCATGGTGGATGGTACGGACATGTGCTTGGCTGATTTCCATGCAGGCATTTTCCTTAAGGGGCAAGAACACGCTGTGTTCGCGTGTGTCACCTCCAACGGGTGGTACGCGATTGATGATGAGGACTTCTACCCCTGGACGCCGGACCCATCCGACGTTCTGGTGTTTGTCCCGTACGATCAAGAACCACTCAACGGGGAATGGAAAGCCAAGGTTCAACGCAAGCTCAAAGGGGCTGGACAATCCAGTCCAGCGACCGGCTCGCAGAACCAATCTGGCAATACTGGCAGCATAATAAACAACTACTACATGCAGCAGTATCAAAACTCCATGGACACACAGCTTGGTGACAACGCAATCAGTGGAGGCTCTAACGAGGGCTCCACCGACACAACCTCCACCCACACAACCAACACCCAGAACAATGACTGGTTCTCCAAACTTGCAAGCTCTGCTTTCAGCGGTCTTTTCGGCGCTCTTCTCGCCGACAAGAAGACAGAGGAGACCACTCTCCTCGAAGACCGCATCCTCACCACCCGTAACGGCCACACCACGTCGACAACCCAGTCAAGCGTTGGAGTCACATACGGGTACGCAACAGCTGAGGATTTTGTGAGCGGACCGAACACTTCTGGTCTCGAGACCAGAGTTGTGCAGGCAGAACGGTTTTTCAAAACCCACCTCTTCGACTGGGTCACCAGTGACTCATTCGGACGTTGCCACCTCCTGGAACTCCCGACCGACCACAAAGGTGTCTACGGCAGCCTGACCGACTCGTATGCATATATGAGGAACGGCTGGGATGTCGAGGTCACCGCGGTTGGCAACCAGTTCAACGGAGGGTGCCTGCTGGTCGCAATGGTACCAGAGCTTTGTTCTATCCAAAAGAGGGAACTGTACCAGCTCACACTCTTCCCTCACCAGTTCATCAACCCACGCACGAACATGACTGCGCACATTACAGTGCCCTTTGTTGGCGTCAACCGCTACGACCAGTACAAGGTTCACAAGCCTTGGACCCTTGTGGTTATGGTTGTAGCCCCTCTGACCGTCAACACTGAAGGTGCCCCTCAGATCAAGGTGTATGCCAACATTGCCCCAACTAACGTGCACGTCGCGGGTGAGTTTCCTTCCAAAGAGGGAATATTCCCCGTGGCCTGTAGCGACGGCTATGGTGGCCTGGTGACCACGGACCCGAAGACGGCTGACCCCGTTTATGGGAAAGTGTTCAACCCCCCCCGCAACCAGTTGCCGGGGCGTTTTACCAACCTCCTTGATGTGGCTGAGGCATGCCCGACGTTTCTGCACTTCGAGGGTGGCGTACCGTACGTGACCACGAAAACAGACTCGGACAGGGTGCTTGCTCAGTTTGATATGTCTTTGGCAGCAAAACACATGTCAAACACCTTCCTCGCAGGTCTTGCGCAGTACTACACACAGTACAGTGGCACCATCAACCTGCACTTCATGTTCACAGGACCCACTGACGCGAAGGCGCGTTACATGATTGCCTACGCCCCACCGGGCATGGAGCCGCCCAAGACACCTGAGGCGGCCGCGCACTGCATTCATGCTGAGTGGGACACTGGGTTGAACTCAAAGTTTACTTTTTCCATCCCCTACCTCTCGGCCGCCGATTACGCGTACACCGCGTCTGACGTGGCCGAGACCACAAATGTGCAGGGATGGGTCTGCTTGTTTCAAATTACACATGGCAAGGCCGACGGCGACGCTCTGGTCGTACTGGCTAGTGCTGGTAAAGACTTTGAGCTAAGGCTGCCGGTGGACGCCCGTGCGGAAACCACTTCTGCGGGCGAGTCAGCGGATCCTGTCACCACCACTGTTGAAAACTACGGTGGCGAAACACAGATCCAGAGGCGCCAACACACGGACGTCTCGTTCATTATGGACAGATTTGTGAAAGTGACACCGCAAAACCAAATTAACATTTTGGACCTCATGCAGGTCCCATCACACACTTTGGTGGGAGCGCTCCTACGCGCGTCCACTTACTACTTCTCTGACTTGGAGATAGCAGTAAAACACGAGGGAGACCTCACCTGGGTTCCAAATGGAGCGCCTGAAAAGGCGTTGGACAACACCACCAACCCAACTGCTTACCACAAGGCACCACTCACCCGGCTTGCCCTGCCCTACACTGCGCCCCACCGCGTGTTGGCAACCGTGTACAACGGTGAGTGCAGGTACAGCAGAAATGCTGTGCCCAACTTGAGAGGTGACCTTCAAGTGTTGGCTCAAAAGGTGGCACGGACGCTGCCTACCTCCTTCAACTACGGTGCCATCAAAGCGACCCGGGTCACCGAGTTGCTTTACCGGATGAAGAGGGCCGAAACATACTGTCCAAGGCCCTTGCTGGCAATCCACCCAACTGAAGCCAGACACAAACAGAAAATTGTGGCACCGGTGAAACAGACTTTGAATTTTGACCTTCTGAAGTTGGCAGGAGACGTTGAGTCCAACCCTGGGCCCTTCTTCTTCTCCGACGTTAGGTCGAACTTCTCCAAACTGGTGGAAACTATCAACCAGATGCAGGAGGACATGTCAACAAAACACGGGCCTGACTTTAACCGGTTAGTGTCCGCATTTGAGGAATTGGCCATTGGAGTGAAAGCCATCAGAACCGGTCTCGACGAGGCCAAACCCTGGTACAAGCTTATCAAGCTCCTAAGCCGCCTGTCGTGCATGGCCGCTGTGGCAGCACGGTCCAAGGACCCAGTCCTTGTGGCCATCATGCTGGCCGACACCGGTCTCGAGATTCTGGACAGCACCTTCGTCGTGAAGAAGATCTCCGACTCGCTCTCCAGTCTCTTTCACGTGCCGGCCCCCGTCTTCAGTTTCGGAGCACCGGTCCTGTTGGCCGGGTTGGTCAAAGTCGCCTCGAGTTTCTTCCGGTCTACACCCGAAGACCTTGAGAGAGCAGAGAAACAGCTCAAAGCACGTGACATCAACGACATCTTCGCCATTCTCAAGAACGGCGAGTGGCTGGTCAAACTGATCCTTGCCATCCGCGACTGGATTAAGGCTTGGATCGCCTCAGAAGAGAAGTTTGTCACCATGACAGACTTGGTGCCTGGCATCCTTGAAAAGCAGCGGGATCTGAACGACCCGAGCAAGTACAAGGAAGCCAAGGAGTGGCTCGACAACGCGCGCCAAGCGTGTTTGAAGAGCGGGAACGTCCACATTGCCAACCTGTGTAAAGTGGTCGCTCCAGCACCCAGCAAGTCGAGGCCCGAACCCGTGGTTGTTTGTCTCCGCGGCAAATCTGGCCAGGGCAAGAGCTTCCTTGCAAACGTGCTTGCACAGGCAATTTCCGCCCACTTCACCGGCAGAACCGACTCAGTGTGGTACTGCCCACCTGACCCTGACCACTTCGACGGTTACAACCAGCAAACCGTCGTTGTGATGGATGATTTGGGCCAGAACCCTGACGGCAAGGACTTCAAATACTTTGCCCAAATGGTCTCGACCACAGGGTTCATCCCGCCCATGGCATCACTCGAGGACAAAGGTAAACCTTTCAACAGCAAAGTCATCATCGCGACCACCAACTTGTACTCGGGCTTCACCCCGAGGACTATGGTGTGTCCCGACGCACTGAACCGGAGGTTTCACTTTGACATCGATGTGAGTGCTAAGGATGGGTACAAAATTAACAACAAATTGGACATTATCAAAGCACTTGAAGACACCCACACCAACCCAGTGGCAATGTTTCAATACGACTGTGCCCTTCTCAACGGCATGGCCGTTGAAATGAAGAGAATGCAACAAGACATGTTCAAGCCTCAACCACCCCTCCAGAATGTGTACCAGCTTGTTCAGGAGGTGATTGATCGGGTCGAGCTCCATGAGAAAGTGTCGAGCCACCCGATCTTCAAGCAGATCTCAATTCCTTCCCAAAAATCTGTGTTGTACTTTCTCATTGAGAAGGGCCAACATGAGGCAGCAATTGAATTCTTTGAGGGCATGGTCCACGACTCTATTAAAGAGGAACTCCAACCCCTCCTCCAACAAACTTCATTTGTGAAACGCGCTTTCAAGCGCCTGAAGGAAAATTTTGAGATTGTTGCTCTGTGTTTAACACTTTTGGCAAACATTGTGATCATGGTCCGTGAGACTCGCAAGAGGCAGAAAATGGTGGATGATGCAGTGAATGAGTACATTGAGAAAGCAAACATCACCACAGATGACAAGACTCTTGACGAGGCGGAGAAGAGCCCTCTAGAGACCAGCGGCGCCAGCACCGTTGGCTTTAGAGAGAGAACTCTCCCAGGTCAAAAGGCATGCGATGACGTGAACTCCGAGCCTGCCCAACCTGTTGAGGAGCAACCACAAGCTGAAGGACCCTACGCCGGACCACTCGAGCGTCAGAAACCTCTGAAAGTGAGAGCCAAGCTCCCACAGCAGGAGGGGCCTTACGCTGGTCCAATGGAGAGACAGAAACCGCTAAAAGTGAAAGCAAAAGCCCCGGTCGTGAAGGAAGGACCTTACGAGGGACCGGTGAAGAAGCCTGTCGCTTTGAAAGTGAAAGCTAAGAACCTGATTGTCACTGAGAGTGGTGCCCCACCGACCGACTTGCAAAAGATGGTCATGGGCAACACAAAGCCTGTTGAGCTCATCCTCGACGGGAAGACAGTAGCCATTTGCTGCGCTACTGGAGTGTTTGGCACTGCTTACCTCGTGCCTCGTCACCTCTTCGCAGAGAAGTATGACAAGATCATGTTGGACGGCAGAGCCATGACAGACAGTGACTACAGAGTGTTTGAGTTTGAGATCAAAGTAAAAGGACAGGACATGCTCTCAGACGCCGCGCTCATGGTGCTCCACCGTGGGAACCGCGTGAGGGACATCACGAAGCACTTTCGTGACACAGCAAGAATGAAGAAAGGCACCCCCGTTGTCGGTGTGATTAACAACGCCGATGTCGGGAGACTGATTTTCTCCGGTGAGGCCCTTACTTACAAGGACATTGTGGTTTGTATGGACGGAGACACCATGCCCGGCCTCTTTGCCTACAGAGCCGCCACCAAGGCTGGCTACTGCGGAGGAGCCGTTCTCGCCAAAGACGGAGCTGACACTTTCATCGTCGGCACTCACTCTGCAGGAGGCAACGGAGTTGGATACTGCTCATGCGTTTCCAGGTCCATGCTTCTTAAAATGAAGGCACACATTGACCCCGAACCACATCACGAGGGGTTGATTGTGGACACCAGAGATGTGGAAGAGCGCGTTCACGTGATGCGCAAAACCAAGCTTGCACCCACCGTTGCACACGGTGTGTTCAACCCCGAGTTTGGGCCCGCTGCCTTGTCCAACAAGGACCCGCGTCTGAACGAGGGTGTTGTCCTCGATGAAGTCATCTTCTCCAAACACAAGGGAGACACAAAGATGTCTGAGGAGGACAAAGCGCTGTTCCGCCGCTGTGCTGCTGACTACGCGTCACGCCTGCACAGCGTGTTGGGCACAGCAAATGCCCCATTGAGCATCTACGAGGCAATCAAGGGTGTCGACGGACTCGACGCCATGGAACCAGATACAGCGCCCGGCCTCCCCTGGGCCCTCCAGGGTAAACGCCGCGGCGCGCTCATCGACTTCGAAAACGGCACGGTCGGACCCGAAGTCGAGGCTGCCCTGAAGCTCATGGAGAAGAGAGAATACAAATTTGCTTGTCAGACCTTCCTGAAGGACGAGATTCGCCCGATGGAGAAAGTACGTGCCGGCAAGACTCGCATTGTCGACGTCTTGCCCGTTGAGCATATTCTTTACACCAGGATGATGATTGGCAGATTTTGTGCACAGATGCACTCAAACAACGGACCGCAAATTGGCTCAGCGGTCGGTTGCAACCCTGATGTTGATTGGCAGAGATTTGGCACACACTTCGCCCAGTACAGAAACGTGTGGGATGTGGACTATTCGGCCTTTGATGCTAATCACTGCAGTGATGCCATGAACATCATGTTTGAGGAGGTGTTTCGCACGGAGTTCGGCTTCCACCCGAATGCCGAGTGGATCCTGAAGACTCTTGTGAACACGGAACACGCCTATGAGAACAAACGCATCACTGTTGAAGGCGGAATGCCGTCTGGTTGTTCCGCAACAAGCATCATCAACACAATTTTGAACAACATCTACGTGCTCTACGCCCTGCGTAGACACTATGAGGGAGTTGAGCTGGACACATACACCATGATCTCCTACGGAGACGACATCGTGGTGGCAAGTGATTATGACTTGGACTTCGAGGCTCTCAAGCCCCACTTTAAATCCCTTGGTCAAACCATCACTCCAGCTGACAAAAGCGACAAAGGTTTTGTTCTTGGTCACTCCATTACCGATGTCACTTTCCTCAAAAGACACTTCCACATGGACTATGGAACTGGGTTTTACAAACCTGTGATGGCCTCAAAGACCCTTGAGGCTATCCTCTCCTTTGCACGCCGTGGGACCATACAGGAGAAGTTGATCTCCGTGGCAGGACTCGCCGTCCACTCTGGACCAGACGAGTACCGGCGTCTCTTTGAGCCTTTCCAAGGTCTCTTTGAGATTCCAAGCTACAGATCACTTTACCTGCGTTGGGTGAACGCCGTGTGTGGTGACGCATAATCCCTCAGAGGCCACGACAACCGGGCTCTGAGGCGCGCGACACCTTAGGAGTGAAAGCCTGAAAGGGCTTTTCCCGCTTCCTTAATCAAAAAAAAAAAAAA-
>IP2b_6
-----------------GGTCTCACCCCTAGTAAGCCAACGACAGTCCCTGCGTTGCACTCCACACTTACGTTGTACACACGCGGGACCCGATGGACTTTCGTTCACCCACCTACAGCTGGACTCACGGCACCGCGTGGCCATTTTAGCTGGATTGTGCGGACGAACACTGCTTGCGCACCTCGCGTGACCAGTTAGTACTCTTACCACTCTCCGCCTACTTGGTCGTTAGCGCTGTCTTGGGCACTCCTGTTGGGGGCCGTTCGACGCTCCACGGGCTCTCCTGTGTGACATCTACGGTGATGGGGCCGTTTCGCGCGTGCTGGTCGTCTGGACTGCTTCGGCTGTCACCCGACGCCCGCCNNNNNCCCCCCCCCCCCNNNNNTTTACCGTCGTTCCCGACGTAAAAGGGAGGTAACCACAAGCTTGAAACCGTCCAGCCCGACGAAAAAGGGTGGTAACCACAAGCTTACTGCCGTCTTTCCCGACGTTAAAGGGATGAAACCACAAGACTTACCTTCGCTCGGAAGTAAAACGACAAACACGCACAGTTTTGCCCGTTTTCATGAGAAATGGGACGTCTGCGCACGAAACGCGCCGTCGCTTGAGGAGGACTTGTACAAACACGATCTATGCAGGTTTCCCCAACTGACACAAACCGTGCAACTTGAAACTCCGCCTGGTCTTTCCAGGTCTAGAGGGGTAACATTTTGTACTGTGTTTGACTCCACGCTCGATCCACTAGCGAGTGTTAGTAGCGGTACTGCTGTCTCGTAGCGGAGCATGTTGGCCGTGGGAACACCTCCTTGGTAACAAGGACCCACGGGGCCGAAAGCCACGTCCTAACGGACCCAACATGTGTGCAACCCCAGCACGGCAGCTTTACTGTGAAACCCACTTCAAGGTGACATTGATACTGGTACTCAAACACTGGTGACAGGCTAAGGATGCCCTTCAGGTACCCCGAGGTAACAAGCGACACTCGGGATCTGAGAAGGGGACTGGGACTTCTTTAAAGTGCCCAGTTTAAAAAGCTTCTACGCCTGAATAGGTGACCGGAGGCCGGCACCTTTCCTTTTATAAACACTGAACACATGAATACAACTGACTGTTTTATCGCTTTGGTACAGGCTATCAGAGAGATTAAAGCACTTTTCCTACCACGCACCACAGGAAAAATGGAACTGACACTGTACAACGGTGAGAAGAAGACCTTTTACTCCAGGCCCAACAACCACGACAACTGCTGGTTGAACGCCATCCTCCAGTTGTTCAGGTACGTTGAAGAACCATTCTTCGACTGGGTCTACAGTTCGCCTGAGAACCTCACGCTTGAAGCCATCAAGCAGTTGGAGGACCTCACAGGGCTTGAACTGCACGAGGGTGGACCACCTGCTCTCGTGATCTGGAACATCAAGCACTTGCTCCACACCGGCATTGGCACCGCCTCGCGACCCAGCGAGGTGTGCATGGTGGATGGTACGGACATGTGCTTGGCTGATTTCCATGCAGGCATTTTCCTTAAGGGGCAAGAACACGCTGTGTTCGCGTGTGTCACCTCCAACGGGTGGTACGCGATTGATGATGAGGACTTCTACCCCTGGACGCCGGACCCATCCGACGTTCTGGTGTTTGTCCCGTACGATCAAGAACCACTCAACGGGGAATGGAAAGCCAAGGTTCAACGCAAGCTCAAAGGGGCTGGACAATCCAGTCCAGCGACCGGCTCGCAGAACCAATCTGGCAATACTGGCAGCATAATAAACAACTACTACATGCAGCAGTATCAAAACTCCATGGACACACAGCTTGGTGACAACGCAATCAGTGGAGGCTCTAACGAGGGCTCCACCGACACAACCTCCACCCACACAACCAACACCCAGAACAATGACTGGTTCTCCAAACTTGCAAGCTCTGCTTTCAGCGGTCTTTTCGGCGCTCTTCTCGCCGACAAGAAGACAGAGGAGACCACTCTCCTCGAAGACCGCATCCTCACCACCCGTAACGGCCACACCACGTCGACAACCCAGTCAAGCGTTGGAGTCACATACGGGTACGCAACAGCTGAGGATTTTGTGAGCGGACCGAACACTTCTGGTCTCGAGACCAGAGTTGTGCAGGCAGAACGGTTTTTCAAAACCCACCTCTTCGACTGGGTCACCAGTGACTCATTCGGACGTTGCCACCTCCTGGAACTCCCGACCGACCACAAAGGTGTCTACGGCAGCCTGACCGACTCGTATGCATATATGAGGAACGGCTGGGATGTCGAGGTCACCGCGGTTGGCAACCAGTTCAACGGAGGGTGCCTGCTGGTCGCAATGGTACCAGAGCTTTGTTCTATCCAAAAGAGGGAACTGTACCAGCTCACACTCTTCCCTCACCAGTTCATCAACCCACGCACGAACATGACTGCGCACATTACAGTGCCCTTTGTTGGCGTCAACCGCTACGACCAGTACAAGGTTCACAAGCCTTGGACCCTTGTGGTTATGGTTGTAGCCCCTCTGACCGTCAACACTGAAGGTGCCCCTCAGATCAAGGTGTATGCCAACGTTGCCCCAACTAACGTGCACGTCGCGGGTGAGTTTCCTTCCAAAGAGGGAATATTCCCCGTGGCCTGTAGCGACGGCTATGGTGGCCTGGTGACCACGGACCCGAAGACGGCTGACCCCGTTTATGGGAAAGTGTTCAACCCCCCCCGCAACCAGTTGCCGGGGCGTTTTACCAACCTCCTTGATGTGGCTGAGGCATGCCCGACGTTTCTGCACTTCGAGGGTGGCGTACCGTACGTGACCACGAAAACAGACTCGGACAGGGTGCTTGCTCAGTTTGATATGTCTTTGGCAGCAAAACACATGTCAAACACCTTCCTCGCAGGTCTTGCGCAGTACTACACACAGTACAGTGGCACCATCAACCTGCACTTCATGTTCACAGGACCCACTGACGCGAAGGCGCGTTACATGATTGCCTACGCCCCACCGGGCATGGAGCCGCCCAAGACACCTGAGGCGGCCGCGCACTGCATTCATGCTGAATGGGACACTGGGTTGAACTCAAAGTTTACTTTTTCCATCCCCTACCTCTCGGCCGCCGATTACGCGTACACCGCGTCTGACGTGGCCGAGACCACAAATGTGCAGGGATGGGTCTGCTTGTTTCAAATTACACATGGCAAGGCCGACGGCGACGCTCTGGTCGTACTGGCTAGTGCTGGTAAAGACTTTGAGCTAAGGCTGCCGGTGGACGCCCGTGCGGAAACCACTTCTGCGGGCGAGTCAGCGGATCCTGTCACCACCACTGTTGAAAACTACGGTGGCGAAACACAGATCCAGAGGCGCCAACACACGGACGTCTCGTTCATTATGGACAGATTTGTGAAAGTGACACCGCAAAACCAAATTAACATTTTGGACCTCATGCAGGTCCCATCACACACTTTGGTGGGAGCGCTCCTACGCGCGTCCACTTACTACTTCTCTGACTTGGAGATAGCAGTAAAACACGAGGGAGACCTCACCTGGGTTCCAAATGGAGCGCCTGAAAAGGCGTTGGACAACACCACCAACCCAACTGCTTACCACAAGGCACCACTCACCCGGCTTGCCCTGCCCTACACTGCGCCCCACCGCGTGTTGGCAACCGTGTACAACGGTGAGTGCAGGTACAGCAGAAATGCTGTGCCCAACTTGAGAGGTGACCTTCAAGTGTTGGCTCAAAAGGTGGCACGGACGCTGCCTACCTCCTTCAACTACGGTGCCATCAAAGCGACCCGGGTCACCGAGTTGCTTTACCGGATGAAGAGGGCCGAAACATACTGTCCAAGGCCCTTGCTGGCAATCCACCCAACTGAAGCCAGACACAAACAGAAAATTGTGGCACCGGTGAAACAGACTTTGAATTTTGACCTTCTGAAGTTGGCAGGAGACGTTGAGTCCAACCCTGGGCCCTTCTTCTTCTCCGACGTTAGGTCGAACTTCTCCAAACTGGTGGAAACTATCAACCAGATGCAGGAGGACATGTCAACAAAACACGGGCCYGACTTTAACCGGTTAGTGTCCGCATTTGAGGAATTGGCCATTGGAGTGAAAGCCATCAGAACCGGTCTCGACGAGGCCAAACCCTGGTACAAGCTTATCAAGCTCCTAAGCCGCCTGTCGTGCATGGCCGCTGTGGCAGCACGGTCCAAGGACCCAGTCCTTGTGGCCATCATGCTGGCCGACACCGGTCTCGAGATTCTGGACAGCACCTTCGTCGTGAAGAAGATCTCCGACTCGCTCTCCAGTCTCTTTCACGTGCCGGCCCCCGTCTTCAGTTTCGGAGCACCGGTCCTGTTGGCCGGGTTGGTCAAAGTCGCCTCGAGTTTCTTCCGGTCTACACCCGAAGACCTTGAGAGAGCAGAGAAACAGCTCAAAGCACGTGACATCAACGACATCTTCGCCATTCTCAAGAACGGCGAGTGGCTGGTCAAACTGATCCTTGCCATCCGCGACTGGATTAAGGCTTGGATCGCCTCAGAAGAGAAGTTTGTCACCATGACAGACTTGGTGCCTGGCATCCTTGAAAAGCAGCGGGATCTGAACGACCCGAGCAAGTACAAGGAAGCCAAGGAGTGGCTCGACAACGCGCGCCAAGCGTGTTTGAAGAGCGGGAACGTCCACATTGCCAACCTGTGTAAAGTGGTCGCTCCAGCACCCAGCAAGTCGAGGCCCGAACCCGTGGTTGTTTGTCTCCGCGGCAAATCTGGCCAGGGCAAGAGCTTCCTTGCAAACGTGCTTGCACAGGCAATTTCCGCCCACTTCACCGGCAGAACCGACTCAGTGTGGTACTGCCCACCTGACCCTGACCACTTCGACGGTTACAACCAGCAAACCGTCGTTGTGATGGATGATTTGGGCCAGAACCCTGACGGCAAGGACTTCAAATACTTTGCCCAAATGGTCTCGACCACAGGGTTCATCCCGCCCATGGCATCACTCGAGGACAAAGGTAAACCTTTCAACAGCAAAGTCATCATCGCGACCACCAACTTGTACTCGGGCTTCACCCCGAGGACTATGGTGTGTCCCGACGCACTGAACCGGAGGTTTCACTTTGACATCGATGTGAGTGCTAAGGATGGGTACAAAATTAACAACAAATTGGACATTATCAAAGCACTTGAAGACACCCACACCAACCCAGTGGCAATGTTTCAATACGACTGTGCCCTTCTCAACGGCATGGCCGTTGAAATGAAGAGAATGCAACAAGACATGTTCAAGCCTCAACCACCCCTCCAGAATGTGTACCAGCTTGTTCAGGAGGTGATTGATCGGGTCGAGCTCCATGAGAAAGTGTCGAGCCACCCGATCTTCAAGCAGATCTCAATTCCTTCCCAAAAATCTGTGTTGTACTTTCTCATTGAGAAGGGCCAACATGAGGCAGCAATTGAATTCTTTGAGGGCATGGTCCACGACTCTATTAAAGAGGAACTCCAACCCCTCCTCCAACAAACTTCATTTGTGAAACGCGCTTTCAAGCGCCTGAAGGAAAATTTTGAGATTGTTGCTCTGTGTTTAACACTTTTGGCAAACATTGTGATCATGGTCCGTGAGACTCGCAAGAGGCAGAAAATGGTGGATGATGCAGTGAATGAGTACATTGAGAAAGCAAACATCACCACAGATGACAAGACTCTTGACGAGGCGGAGAAGAGCCCTCTAGAGACCAGCGGCGCCAGCACCGTTGGCTTTAGAGAGAGAACTCTCCCAGGTCAAAAGGCATGCGATGACGTGAACTCCGAGCCTGCCCAACCTGTTGAGGAGCAACCACAAGCTGAAGGACCCTACGCCGGACCACTCGAGCGTCAGAAACCTCTGAAAGTGAGAGCCAAGCTCCCACAGCAGGAGGGGCCTTACGCTGGTCCAATGGAGAGACAGAAACCGCTAAAAGTGAAAGCAAAAGCCCCGGTCGTGAAGGAAGGACCTTACGAGGGACCGGTGAAGAAGCCTGTCGCTTTGAAAGTGAAAGCTAAGAACCTGATTGTCACTGAGAGTGGTGCCCCACCGACCGACTTGCAAAAGATGGTCATGGGCAACACAAAGCCTGTTGAGCTCATCCTCGACGGGAAGACAGTAGCCATTTGCTGCGCTACTGGAGTGTTTGGCACTGCTTACCTCGTGCCTCGTCACCTCTTCGCAGAGAAGTATGACAAGATCATGTTGGACGGCAGAGCCATGACAGACAGTGACTACAGAGTGTTTGAGTTTGAGATCAAAGTAAAAGGACAGGACATGCTCTCAGACGCCGCGCTCATGGTGCTCCACCGTGGGAACCGCGTGAGGGACATCACGAAGCACTTTCGTGACACAGCAAGAATGAAGAAAGGCACCCCCGTTGTCGGTGTGATTAACAACGCCGATGTCGGGAGACTGATTTTCTCCGGTGAGGCCCTTACTTACAAGGACATTGTGGTTTGTATGGACGGAGACACCATGCCCGGCCTCTTTGCCTACAGAGCCGCCACCAAGGCTGGCTACTGCGGAGGAGCCGTTCTCGCCAAAGACGGAGCTGACACTTTCATCGTCGGCACTCACTCTGCAGGAGGCAACGGAGTTGGATACTGCTCATGCGTTTCCAGGTCCATGCTTCTTAAAATGAAGGCACACATTGACCCCGAACCACATCACGAGGGGTTGATTGTGGACACCAGAGATGTGGAAGAGCGCGTTCACGTGATGCGCAAAACCAAGCTTGCACCCACCGTTGCACACGGTGTGTTCAACCCCGAGTTTGGGCCCGCTGCCTTGTCCAACAAGGACCCGCGTCTGAACGAGGGTGTTGTCCTCGATGAAGTCATCTTCTCCAAACACAAGGGAGACACAAAGATGTCTGAGGAGGACAAAGCGCTGTTCCGCCGCTGTGCTGCTGACTACGCGTCACGCCTGCACAGCGTGTTGGGCACAGCAAATGCCCCATTGAGCATCTACGAGGCAATCAAGGGTGTCGACGGACTCGACGCCATGGAACCAGATACAGCGCCCGGCCTCCCCTGGGCCCTCCAGGGTAAACGCCGCGGCGCGCTCATCGACTTCGAAAACGGCACGGTCGGACCCGAAGTCGAGGCTGCCCTGAAGCTCATGGAGAAGAGAGAATACAAATTTGCTTGTCAGACCTTCCTGAAGGACGAGATTCGCCCGATGGAGAAAGTACGTGCCGGCAAGACTCGCATTGTCGACGTCTTGCCCGTTGAGCATATTCTTTACACCAGGATGATGATTGGCAGATTTTGTGCACAGATGCACTCAAACAACGGACCGCAAATTGGCTCAGCGGTCGGTTGCAACCCTGATGTTGATTGGCAGAGATTTGGCACACACTTCGCCCAGTACAGAAACGTGTGGGATGTGGACTATTCGGCCTTTGATGCTAATCACTGCAGTGATGCCATGAACATCATGTTTGAGGAGGTGTTTCGCACGGAGTTCGGCTTCCACCCGAATGCCGAGTGGATCCTGAAGACTCTTGTGAACACGGAACACGCCTATGAGAACAAACGCATCACTGTTGAAGGCGGAATGCCGTCTGGTTGTTCCGCAACAAGCATCATCAACACAATTTTGAACAACATCTACGTGCTCTACGCCCTGCGTAGACACTATGAGGGAGTTGAGCTGGACACATACACCATGATCTCCTACGGAGACGACATCGTGGTGGCAAGTGATTATGACTTGGACTTCGAGGCTCTCAAGCCCCACTTTAAATCCCTTGGTCAAACCATCACTCCAGCTGACAAAAGCGACAAAGGTTTTGTTCTTGGTCACTCCATTACCGATGTCACTTTCCTCAAAAGACACTTCCACATGGACTATGGAACTGGGTTTTACAAACCTGTGATGGCCTCAAAGACCCTTGAGGCTATCCTCTCCTTTGCACGCCGTGGGACCATACAGGAGAAGTTGATCTCCGTGGCAGGACTCGCCGTCCACTCTGGACCAGACGAGTACCGGCGTCTCTTTGAGCCTTTCCAAGGTCTCTTTGAGATTCCAAGCTACAGATCACTTTACCTGCGTTGGGTGAACGCCGTGTGTGGTGACGCATAATCCCTCAGAGGCCACGACAACCGGGCTCTGAGGCGCGCGACACCTTAGGAGTGAAAGCCTGAAAGGGCTTTTCCCGCTTCCTTAATCTAAAAAAAAAAAAA-
>IP6b_54
-----------------GGTCTCACCCCTAGTAAGCCAACGACAGTCCCTGCGTTGCACTCCACACTTACGTTGTACACACGCGGGACCCGATGGACTTTCGTTCACCCACCTACAGCTGGACTCACGGCACCGCGTGGCCATTTTAGCTGGATTGTGCGGACGAACACTGCTTGCGCACCTCGCGTGACCAGTTAGTACTCTTACCACTCTCCGCCTACTTGGTCGTTAGCGCTGTCTTGGGCACTCCTGTTGGGGGCCGTTCGACGCTCCACGGGCTCTCCTGTGTGACATCTACGGTGATGGGGCCGTTTCGCGCGTGCTGGTCGTCTGGACTGCTTCGGCTGTCACCCGACGCCCGCCNNNNNCCCCCCCCCCCCNNNNNTTTACCGTCGTTCCCGACGTAAAAGGGAGGTAACCACAAGCTTGAAACCGTCCAGCCCGACGAAAAAGGGTGGTAACCACAAGCTTACTGCCGTCTTTCCCGACGTTAAAGGGATGAAACCACAAGACTTACCTTCGCTCGGAAGTAAAACGACAAACACGCACAGTTTTGCCCGTTTTCATGAGAAATGGGACGTCTGCGCACGAAACGCGCCGTCGCTTGAGGAGGACTTGTACAAACACGATCTATGCAGGTTTCCCCAACTGACACAAACCGTGCAACTTGAAACTCCGCCTGGTCTTTCCAGGTCTAGAGGGGTAACATTTTGTACTGTGTTTGACTCCACGCTCGATCCACTAGCGAGTGTTAGTAGCGGTACTGCTGTCTCGTAGCGGAGCATGTTGGCCGTGGGAACACCTCCTTGGTAACAAGGACCCACGGGGCCGAAAGCCACGTCCTAACGGACCCAACATGTGTGCAACCCCAGCACGGCAGCTTTACTGTGAAACCCACTTCAAGGTGACATTGTTACTGGTACTCAAACACTGGTGACAGGCTAAGGATGCCCTTCAGGTACCCCGAGGTAACAAGCGACACTCGGGATCTGAGAAGGGGACTGGGACTTCTTTAAAGTGCCCAGTTTAAAAAGCTTCTACGCCTGAATAGGTGACCGGAGGCCGGCACCTTTCCTTTTATAAACACTGAACACATGAATACAACTGACTGTTTTATCGCTTTGGTACAGGCTATCAGAGAGATTAAAGCACTTTTCCTACCACGCACCACAGGAAAAATGGAACTGACACTGTACAACGGTGAGAAGAAGACCTTTTACTCCAGGCCCAACAACCACGACAACTGCTGGTTGAACGCCATCCTCCAGTTGTTCAGGTACGTTGAAGAACCATTCTTCGACTGGGTCTACAGTTCGCCTGAGAACCTCACGCTTGAAGCCATCAAGCAGTTGGAGGACCTCACAGGGCTTGAACTGCACGAGGGTGGACCACCTGCTCTCGTGATCTGGAACATCAAGCACTTGCTCCACACCGGCATTGGCACCGCCTCGCGACCCAGCGAGGTGTGCATGGTGGATGGTACGGACATGTGCTTGGCTGATTTCCATGCAGGCATTTTCCTTAAGGGGCAAGAACACGCTGTGTTCGCGTGTGTCACCTCCAACGGGTGGTACGCGATTGATGATGAGGACTTCTACCCCTGGACGCCGGACCCATCCGACGTTCTGGTGTTTGTCCCGTACGATCAAGAACCACTCAACGGGGAATGGAAAGCCAAGGTTCAACGCAAGCTCAAAGGGGCTGGACAATCCAGTCCAGCGACCGGCTCGCAGAACCAATCTGGCAATACTGGCAGCATAATAAACAACTACTACATGCAGCAGTATCAAAACTCCATGGACACACAGCTTGGTGACAACGCAATCAGTGGAGGCTCTAACGAGGGCTCCACCGACACAACCTCCACCCACACAACCAACACCCAGAACAATGACTGGTTCTCCAAACTTGCAAGCTCTGCTTTCAGCGGTCTTTTCGGCGCTCTTCTCGCCGACAAGAAGACAGAGGAGACCACTCTCCTCGAAGACCGCATCCTCACCACCCGTAACGGCCACACCACGTCGACAACCCAGTCAAGCGTTGGAGTCACATACGGGTACGCAACAGCTGAGGATTTTGTGAGCGGACCGAACACTTCTGGTCTCGAGACCAGAGTTGTGCAGGCAGAACGGTTTTTCAAAACCCACCTCTTCGACTGGGTCACCAGTGACTCATTCGGACGTTGCCACCTCCTGGAACTCCCGACCGACCACAAAGGTGTCTACGGCAGCCTGACCGACTCGTATGCATATATGAGGAACGGCTGGGATGTCGAGGTCACCGCGGTTGGCAACCAGTTCAACGGAGGGTGCCTGCTGGTCGCAATGGTACCAGAGCTTTGTTCTATCCAAAAGAGGGAACTGTACCAGCTCACACTCTTCCCTCACCAGTTCATCAACCCACGCACGAACATGACTGCGCACATTACAGTGCCCTTTGTTGGCGTTAACCGCTACGACCAGTACAAGGTTCACAAGCCTTGGACCCTTGTGGTTATGGTTGTAGCCCCTCTGACCGTCAACACTGAAGGTGCCCCTCAGATCAAGGTGTATGCCAACATTGCCCCAACTAACGTGCACGTCGCGGGTGAGTTTCCTTCCAAAGAGGGAATATTCCCCGTGGCCTGTAGCGACGGCTATGGTGGCCTGGTGACCACGGACCCGAAGACGGCTGACCCCGTTTATGGGAAAGTGTTCAACCCCCCCCGCAACCAGTTGCCGGGGCGTTTTACCAACCTCCTTGATGTGGCTGAGGCATGCCCGACGTTTCTGCACTTCGAGGGTGGCGTACCGTACGTGACCACGAAAACAGACTCGGACAGGGTGCTTGCTCAGTTTGATATGTCTTTGGCAGCAAAACACATGTCAAACACCTTCCTCGCAGGTCTTGCGCAGTACTACACACAGTACAGTGGCACCATCAACCTGCACTTCATGTTCACAGGACCCACTGACGCGAAGGCGCGTTACATGATTGCCTACGCCCCACCGGGCATGGAGCCGCCCAAGACACCTGAGGCGGCCGCGCACTGCATTCATGCTGAATGGGACACTGGGTTGAACTCAAAGTTTACTTTTTCCATCCCCTACCTCTCGGCCGCCGATTACGCGTACACCGCGTCTGACGTGGCCGAGACCACAAATGTGCAGGGATGGGTCTGCTTGTTTCAAATTACACATGGCAAGGCCGACGGCGACGCTCTGGTCGTACTGGCTAGTGCTGGTAAAGACTTTGAGCTAAGGCTGCCGGTGGACGCCCGTGCGGAAACCACTTCTGCGGGCGAGTCAGCGGATCCTGTCACCACCACTGTTGAAAACTACGGTGGCGAAACACAGATCCAGAGGCGCCAACACACGGACGTCTCGTTCATTATGGACAGATTTGTGAAAGTGACACCGCAAAACCAAATTAACATTTTGGACCTCATGCAGGTCCCATCACACACTTTGGTGGGAGCGCTCCTACGCGCGTCCACTTACTACTTCTCTGACTTGGAGATAGCAGTAAAACACGAGGGAGACCTCACCTGGGTTCCAAATGGAGCGCCTGAAAAGGCGTTGGACAACACCACCAACCCAACTGCTTACCACAAGGCACCACTCACCCGGCTTGCCCTGCCCTACACTGCGCCCCACCGCGTGTTGGCAACCGTGTACAACGGTGAGTGCAGGTACAGCAGAAATGCTGTGCCCAACTTGAGAGGTGACCTTCAAGTGTTGGCTCAAAAGGTGGCACGGACGCTGCCTACCTCCTTCAACTACGGTGCCATCAAAGCGACCCGGGTCACCGAGTTGCTTTACCGGATGAAGAGGGCCGAAACATACTGTCCAAGGCCCTTGCTGGCAATCCACCCAACTGAAGCCAGACACAAACAGAAAATTGTGGCACCGGTGAAACAGACTTTGAATTTTGACCTTCTGAAGTTGGCAGGAGACGTTGAGTCCAACCCTGGGCCCTTCTTCTTCTCCGACGTTAGGTCGAACTTCTCCAAACTGGTGGAAACTATCAACCAGATGCAGGAGGACATGTCAACAAAACACGGGCCTGACTTTAACCGGTTAGTGTCCGCATTTGAGGAATTGGCCATTGGAGTGAAAGCCATCAGAACCGGTCTCGACGAGGCCAAACCCTGGTACAAGCTTATCAAGCTCCTAAGCCGCCTGTCGTGCATGGCCGCTGTGGCAGCACGGTCCAAGGACCCAGTCCTTGTGGCCATCATGCTGGCCGACACCGGTCTCGAGATTCTGGACAGCACCTTCGTCGTGAAGAAGATCTCCGACTCGCTCTCCAGTCTCTTTCACGTGCCGGCCCCCGTCTTCAGTTTCGGAGCACCGGTCCTGTTGGCCGGGTTGGTCAAAGTCGCCTCGAGTTTCTTCCGGTCTACACCCGAAGACCTTGAGAGAGCAGAGAAACAGCTCAAAGCACGTGACATCAACGACATCTTCGCCATTCTCAAGAACGGCGAGTGGCTGGTCAAACTGATCCTTGCCATCCGCGACTGGATTAAGGCTTGGATCGCCTCAGAAGAGAAGTTTGTCACCATGACAGACTTGGTGCCTGGCATCCTTGAAAAGCAGCGGGATCTGAACGACCCGAGCAAGTACAAGGAAGCCAAGGAGTGGCTCGACAACGCGCGCCAGGCGTGTTTGAAGAGCGGGAACGTCCACATTGCCAACCTGTGTAAAGTGGTCGCTCCAGCACCCAGCAAGTCGAGGCCCGAACCCGTGGTTGTTTGTCTCCGCGGCAAATCTGGCCAGGGCAAGAGCTTCCTTGCAAACGTGCTTGCACAGGCAATTTCCGCCCACTTCACCGGCAGAACCGACTCAGTGTGGTACTGCCCACCTGACCCTGACCACTTCGACGGTTACAACCAGCAAACCGTCGTTGTGATGGATGATTTGGGCCAGAACCCTGACGGCAAGGACTTCAAATACTTTGCCCAAATGGTCTCGACCACAGGGTTCATCCCGCCCATGGCATCACTCGAGGACAAAGGTAAACCTTTCAACAGCAAAGTCATCATCGCGACCACCAACTTGTACTCGGGCTTCACCCCGAGGACTATGGTGTGTCCCGACGCACTGAACCGGAGGTTTCACTTTGACATCGATGTGAGTGCTAAGGATGGGTACAAAATTAACAACAAATTGGACATTATCAAAGCACTTGAAGACACCCACACCAACCCAGTGGCAATGTTTCAATACGACTGTGCCCTTCTCAACGGCATGGCCGTTGAAATGAAGAGAATGCAACAAGACATGTTCAAGCCTCAACCACCCCTCCAGAATGTGTACCAGCTTGTTCAGGAGGTGATTGATCGGGTCGAGCTCCATGAGAAAGTGTCGAGCCACCCGATCTTCAAGCAGATCTCAATTCCTTCCCAAAAATCTGTGTTGTACTTTCTCATTGAGAAGGGCCAACATGAGGCAGCAATTGAATTCTTTGAGGGCATGGTCCACGACTCTATTAAGGAGGAACTCCAACCCCTCCTCCAACAAACTTCATTTGTGAAACGCGCTTTCAAGCGCCTGAAGGAAAATTTTGAGATTGTTGCTCTGTGTTTAACACTTTTGGCAAACATTGTGATCATGGTCCGTGAGACTCGCAAGAGGCAGAAAATGGTGGATGATGCAGTGAATGAGTACATTGAGAGAGCAAACATCACCACAGATGACAAGACTCTTGACGAGGCGGAGAAGAGCCCTCTAGAGACCAGCGGCGCCAGCACCGTTGGCTTTAGAGAGAGAACTCTCCCAGGTCAAAAGGCATGCGATGACGTGAACTCCGAGCCTGCCCAACCTGTTGGGGAGCAACCACAAGCTGAAGGACCCTACGCCGGACCACTCGAGCGTCAGAAACCTCTGAAAGTGAGAGCCAAGCTCCCACAGCAGGAGGGGCCTTACGCTGGTCCAATGGAGAGACAGAAACCGCTAAAAGTGAAAGCAAAAGCCCCGGTCGTGAAGGAAGGACCTTACGAGGGACCGGTGAAGAAGCCTGTCGCTTTGAAAGTGAAAGCTAAGAACCTGATTGTCACTGAGAGTGGTGCCCCACCGACCGACTTGCAAAAGATGGTCATGGGCAACACAAAGCCTGTTGAGCTCATCCTCGACGGGAAGACAGTAGCCATTTGCTGCGCTACTGGAGTGTTTGGCACTGCTTACCTCGTGCCTCGCCACCTCTTCGCAGAGAAGTATGACAAGATCATGTTGGACGGCAGAGCCATGACAGACAGTGACTACAGAGTGTTTGAGTTTGAGATCAAAGTAAAAGGACAGGACATGCTCTCAGACGCCGCGCTCATGGTGCTCCACCGTGGGAACCGCGTGAGGGACATCACGAAGCACTTTCGTGACACAGCAAGAATGAAGAAAGGCACCCCCGTTGTCGGTGTGATTAACAACGCCGATGTCGGGAGACTGATTTTCTCCGGTGAGGCCCTTACTTACAAGGACATTGTGGTTTGTATGGACGGAGACACCATGCCCGGCCTCTTTGCCTACAGAGCCGCCACCAAGGCTGGCTACTGCGGAGGAGCCGTTCTCGCCAAAGACGGAGCTGACACTTTCATCGTCGGCACTCACTCTGCAGGAGGCAACGGAGTTGGATACTGCTCATGCGTTTCCAGGTCCATGCTTCTTAAAATGAAGGCACACATTGACCCCGAACCACACCACGAGGGGTTGATTGTGGACACCAGAGATGTGGAAGAGCGCGTTCACGTGATGCGCAAAACCAAGCTTGCACCCACCGTTGCACACGGTGTGTTCAACCCCGAGTTTGGGCCCGCTGCCTTGTCCAACAAGGACCCGCGTCTGAACGAGGGTGTTGTCCTCGATGAAGTCATCTTCTCCAAACACAAGGGAGACACAAAGATGTCTGAGGAGGACAAAGCGCTGTTCCGCCGCTGTGCTGCTGACTACGCGTCACGCCTGCACAGCGTGTTGGGCACAGCAAATGCCCCATTGAGCATCTACGAGGCAATCAAGGGTGTCGACGGACTCGACGCCATGGAACCAGATACAGCGCCCGGCCTCCCCTGGGCCCTCCAGGGTAAACGCCGCGGCGCGCTCATCGACTTCGAAAACGGCACGGTCGGACCCGAAGTCGAGGCTGCCCTGAAGCTCATGGAGAAGAGAGAATACAAATTTGCTTGTCAGACTTTCCTGAAGGACGAGATTCGCCCGATGGAGAAAGTACGTGCCGGCAAGACTCGCATTGTCGACGTCTTGCCCGTTGAGCATATTCTTTACACCAGGATGATGATTGGCAGATTTTGTGCACAGATGCACTCAAACAACGGACCGCAAATTGGCTCAGCGGTCGGTTGCAACCCTGATGTTGATTGGCAGAGATTTGGCACACACTTCGCCCAGTACAGAAACGTGTGGGATGTGGACTATTCGGCCTTTGATGCTAATCACTGCAGTGATGCCATGAACATCATGTTTGAGGAGGTGTTTCGCACGGAGTTCGGCTTCCACCCGAATGCCGAGTGGATCCTGAAGACTCTTGTGAACACGGAACACGCCTATGAGAACAAACGCATCACTGTTGAAGGCGGAATGCCGTCTGGTTGTTCCGCAACAAGCATCATCAACACAATTTTGAACAACATCTACGTGCTCTACGCCCTGCGTAGACACTATGAGGGAGTTGAGCTGGACACATACACCATGATCTCCTACGGAGACGACATCGTGGTGGCAAGTGATTATGACTTGGACTTTGAGGCTCTCAAGCCCCACTTCAAATCCCTTGGTCAAACCATCACTCCAGCTGACAAAAGCGACAAAGGTTTTGTTCTTGGTCACTCCATTACCGATGTCACTTTCCTCAAAAGACACTTCCACATGGACTATGGAACTGGGTTTTACAAACCTGTGATGGCCTCAAAGACCCTTGAGGCTATCCTCTCCTTTGCACGCCGTGGGACCATACAGGAGAAGTTGATCTCCGTGGCAGGACTCGCCGTCCACTCTGGACCAGACGAGTACCGGCGTCTCTTTGAGCCTTTCCAAGGTCTCTTTGAGATTCCAAGCTACAGATCACTTTACCTGCGTTGGGTGAACGCCGTGTGTGGTGACGCATAATCCCTCAGAGGCCACGACAACCGGGCTCTGAGGCGCGCGACACCTTAGGAGTGAAAGCCTGAAAGGGCTTTTCCCGCTTCCTTAATCTAAAAAAAAAAAAA-
