# Supplementary material for: SCOTTI: Efficient Reconstruction of Transmission within Outbreaks with the Structured Coalescent
Source: PLoS Comput Biol. 2016 Sep 28;12(9):e1005130. doi: 10.1371/journal.pcbi.1005130 (PMC5040440; doi:10.1371/journal.pcbi.1005130)
Supplement: S1 Data — File containing information to replicate results. (ZIP) [file pcbi.1005130.s002.zip › S1 Data/Outbreaker_FMDV.r]

library(outbreaker)
library(adegenet)
Dbin<-fasta2DNAbin("Outbreaker_FMDV.fasta")
res<-outbreaker(dna=Dbin,mut.model=2, init.tree="seqTrack", n.iter=2e6, res.file.name="Outbreaker_FMDV_output.txt", tune.file.name="Outbreaker_FMDV_tune.txt",seed=1,dates=c(43,48,59,0,54,40,41,4,3,51),w.dens=c(1.0,1.0,1.0,1.0,1.0,1.0,1.0,1.0,1.0,1.0,1.0,1.0,1.0,1.0,1.0,1.0,1.0,1.0,1.0,1.0,1.0,1.0,1.0,1.0,1.0,1.0,1.0,1.0,1.0,1.0,1.0,1.0,1.0,1.0,1.0,1.0,1.0,1.0,1.0,1.0,1.0,1.0,1.0,1.0,1.0,1.0,1.0,1.0,1.0,1.0,1.0,1.0,1.0,1.0,1.0,1.0,1.0,1.0,1.0,1.0,1.0))
plotChains(res)
transGraph(res,labels=c("IP3c","IP5","IP8","IP1b","IP7","IP3b","IP4b","IP2c","IP2b","IP6b"))
plotOutbreak(res)

table(res$chains$kappa_8)
