# Supplementary material for: SCOTTI: Efficient Reconstruction of Transmission within Outbreaks with the Structured Coalescent
Source: PLoS Comput Biol. 2016 Sep 28;12(9):e1005130. doi: 10.1371/journal.pcbi.1005130 (PMC5040440; doi:10.1371/journal.pcbi.1005130)
Supplement: S1 Data — File containing information to replicate results. (ZIP) [file pcbi.1005130.s002.zip › S1 Data/Outbreaker_KPneu.fasta]

>PMK1_0
GTTCCCTCTAACAGGAGGAGTGTCCTGCGACCCtGtCCGGCAtCATCGGAAAAcaagggg
>PMK3_96
GTTACCTCTAACAGGCGGTGTGTCCTGCGACCCtGtCCGGTAtCATCGGAAAAcaagggg
>PMK4_96
GTTACCTCTAACAGGCGGTGTGTCCTGCGACCCtGtCCGGTAtCATCGGAAAAcaagggg
>PMK5_99
GTTACCTCTAACAGGCGGTGTGTCCTGCGACCCtGtCCGGTAtCATCGGAAAAcaagggg
>PMK6_97
ATTACCTTTAACAGGCGGTGTGTCCTGCGACCCtGtACGGTAtCATCGGAAAGcaagggg
>PMK7_103
GTTACCTCTAACAGGCGGTGTGTCCTGCGACCCtGtCCGGTAtCATCGGAAAAcaagggg
>PMK9_126
GTTACCTCTAACAGGAGGAGTGTCCTGCGACCCtGtCCTGTAtCGTCGGAATAcaagggg
>PMK10_183
GTTACCTCTAACAGGAGGAGTGTCTTGCAACCCtGtCCTGTAtCGTCGGAATAcaagggg
>PMK11_185
GTTACCTCTAACAGGAGGAGTGTCCTGCAACCCtGtCCTGTAtCGTCGGAATAcaagggg
>PMK12_199
GTTACCTCTAACAGGAGGAGTGTCCTGCAACCCtGtCCTGTAtCGTCGGAATAcaagggg
>PMK13_195
GTTACCTCTAACAGGAGGAGTGCCCTGCAACCCtGtCCTGTAtCGTAGGAATAcaagggg
>PMK14_236
GTTACCTCTAACAGGAGTAGTGTTCTGCGACCCtGtCCTGTAtCGTCGAAAAAcaagggg
>PMK15_233
GTTACCTCTAACAGGAGTAGTGTTCTGCGACCCtAtCCTGTAtCGCCGAAAAAcaagggg
>PMK16_250
GTTACCTCTATCAGGAGTAGTGTTCTGCGACCCtGtCCTGTAtCGTCGAAAAAcaatggg
>PMK17_259
GTTACCTCTCACAGGAGTAGTGTTCTGCGACCCtGtCCTGTAtCGTCGAAAAAcgagggg
>PMK18_280
GTTACCTCTAACAGGAGTAGTGTTCTGCGACAGtGtCCTGTAtCGTCGAAAAAcaagggg
>PMK19_266
GCTACCTCTAACAGGAGTAGTGTTCTGTGACCCtGtCCTGTAtCGTCGAAAAAcaagggg
>PMK20_277
GCTACCTCTAACAGGAGTAGTGTTCTGTGACCCtGtCCTGTAtCGTCGATAAAcaagggg
>PMK21_283
GTTACCTCTAACAGGAGTAGTGTTCTGCGACAGtGtCCTGTAtCGTCGAAAAAcaagggg
>PMK22_311
GTTACCTCTAACAGGAGTAGTGTTCTGCGACAGtGtCATGTAtCGTCGAAAAAcaagggg
>PMK23_315
GCTACCTCTAACAGGAGTAGTGTTCTGTGACCCtGtCCTGTAtCGTCGAAAAAcaagggg
>PMK24_313
GTTACCTCTAACAGGAGTAGTGTTCTGCGACAGtGtCATGTAtCGTCGAAAAAcaagggg
>PMK25_313
GTTACCTCTAACAGGAGTAGTGTTCTGCGACAGtGtCATGTAtCGTCGAAAAAcaagggg
>PMK26_315
GCTACCTCTAACAGGAGTAGTGTTCTGTGACCCtGtCCTGTAtCGTCGAAAAAcaagggg
>H30_99
GTCCTTCCGAACGACAAGAAGATCCGACGTACCtGtCCGACTtAATCAGAGAAtaggtag
