# Supplementary material for: SCOTTI: Efficient Reconstruction of Transmission within Outbreaks with the Structured Coalescent
Source: PLoS Comput Biol. 2016 Sep 28;12(9):e1005130. doi: 10.1371/journal.pcbi.1005130 (PMC5040440; doi:10.1371/journal.pcbi.1005130)
Supplement: S1 Data — File containing information to replicate results. (ZIP) [file pcbi.1005130.s002.zip › S1 Data/Outbreaker_KPneu_new.r]

library(outbreaker)
library(adegenet)

Dbin<-fasta2DNAbin("Outbreaker_KPneu.fasta")

res<-outbreaker(dna=Dbin,mut.model=2, init.tree="seqTrack", n.iter=1e9, res.file.name="Outbreaker_KPneu_output_new.txt", tune.file.name="Outbreaker_KPneu_tune_new.txt",seed=1,dates=c(0,96,96,99,97,103,126,183,185,199,195,236,233,250,259,280,266,277,283,311,315,313,313,315,99),w.dens=c(1.0,1.0,1.0,1.0,1.0,1.0,1.0,1.0,1.0,1.0,1.0,1.0,1.0,1.0,1.0,1.0,1.0,1.0,1.0,1.0,1.0,1.0,1.0,1.0,1.0,1.0,1.0,1.0,1.0,1.0,1.0,1.0,1.0,1.0,1.0,1.0,1.0,1.0,1.0,1.0,1.0,1.0,1.0,1.0,1.0,1.0,1.0,1.0,1.0,1.0,1.0,1.0),sample.every=5000)

plotChains(res)

transGraph(res,labels=c("PMK1","PMK3","PMK4","PMK5","PMK6","PMK7","PMK9","PMK10","PMK11","PMK12","PMK13","PMK14","PMK15","PMK16","PMK17","PMK18","PMK19","PMK20","PMK21","PMK22","PMK23","PMK24","PMK25","PMK26","H30"),annot="support")

plotOutbreak(res)

table(res$chains$kappa_8)
