# Supplementary material for: SCOTTI: Efficient Reconstruction of Transmission within Outbreaks with the Structured Coalescent
Source: PLoS Comput Biol. 2016 Sep 28;12(9):e1005130. doi: 10.1371/journal.pcbi.1005130 (PMC5040440; doi:10.1371/journal.pcbi.1005130)
Supplement: S1 Data — File containing information to replicate results. (ZIP) [file pcbi.1005130.s002.zip › S1 Data/Outbreaker_Simulation_FMDVdata_1Samples_randomSampStrat_2.0LifeNe_1.0Bottleneck_accurateepiData_noneMissingCases_scarceGenInfo_repl0.r]

library(outbreaker)
library(adegenet)
Dbin<-fasta2DNAbin("Outbreaker_Simulation_FMDVdata_1Samples_randomSampStrat_2_0LifeNe_1_0Bottleneck_accurateepiData_noneMissingCases_scarceGenInfo_repl0.fasta")
res<-outbreaker(dna=Dbin,mut.model=2, init.tree="random", n.iter=1e6, res.file.name="Outbreaker_Simulation_FMDVdata_1Samples_randomSampStrat_2.0LifeNe_1.0Bottleneck_accurateepiData_noneMissingCases_scarceGenInfo_repl0_output.txt", tune.file.name="Outbreaker_Simulation_FMDVdata_1Samples_randomSampStrat_2.0LifeNe_1.0Bottleneck_accurateepiData_noneMissingCases_scarceGenInfo_repl0_tune.txt",seed=100,dates=c(1,21,17,9,58,48,11,17,46,58,44,24,0),w.dens=c(1.0,1.0,1.0,1.0,1.0,1.0,1.0,1.0,1.0,1.0,1.0,1.0,1.0,1.0,1.0,1.0,1.0,1.0,1.0,1.0,1.0,1.0,1.0,1.0,1.0,1.0,1.0,1.0,1.0,1.0,1.0,1.0,1.0,1.0,1.0,1.0,1.0,1.0,1.0))
