# Supplementary material for: SCOTTI: Efficient Reconstruction of Transmission within Outbreaks with the Structured Coalescent
Source: PLoS Comput Biol. 2016 Sep 28;12(9):e1005130. doi: 10.1371/journal.pcbi.1005130 (PMC5040440; doi:10.1371/journal.pcbi.1005130)
Supplement: S1 Data — File containing information to replicate results. (ZIP) [file pcbi.1005130.s002.zip › S1 Data/Outbreaker_Simulation_FMDVdata_1Samples_randomSampStrat_2_0LifeNe_1_0Bottleneck_accurateepiData_noneMissingCases_scarceGenInfo_repl0.fasta]

>K_0
TGTATGCCGTTTTTAGGTACGTCTTGAAATATAAAACTTTCCCCTCTGACCGAGCTCATTGCTCCGCAGCGAAAATCTTCCTGTTCCCAGGTGCCGGCATATTAACCATTGTAGTCTGTGCTCCGTTGGCGGTCACAAACCAGGCAGCTTAGTCCAGGGCACTGCTAAATTCCCGTAGTTGATCAATCGGCATGGTTGGGCGCTAGGAACCTAGGATTATCCCCGAATAAGTAGAGACTCATGTTGGCCTCCCGGGGGCAATTATTCGTGGCGTCTTTGCTAATATGGCACAGATGATCGCATGAGTTGAAGACACTCTGTAGCAATGAATCATCGAAAACCTACCCTCGAAGGTCCTTGTTATCTACCCTAAATATCCTTTTTCTCTGTGGCGCGCACGATATGGAGGACGCGCCTCAAAGAGTCCTCTCTGGCATCAGGGACGGTTGGGCTCCTGGCTCCGAGCAGTATAAGAATAAAATTGAATTTTAGGCGGTTATGGTACGGCCTGAGTGGAATTTGGCAGCATAGCGTAAAACCTTGGCTCATGATACTGGTCCATGATCAATCTTTCCGCCGAGCCTATGCACGCTTCACATTAGACGTGCCTATTTATACTGTAACGTTGAACTTACACACCTATCTCTAAGGGGTTTCATGATGTTCGAAGGCCAGTATGGGTGAATAGTGACGCAAAGACCACAATGATCACGTGGTCGTATTAGGGATCTCCCATTGGGAATTGGCCACCGTGTTTCGCAAGGATGGCCAGAGGTACTCCGAGAGCTGGGGGAGTACAGGCGTTTCACAGGGGGAGAATCGTTTCCGGAGACTTTGGTGAAGTGTCCCGGTGATGAGTGCTATGCTATCGTAGTCCTTGAGTAGACACTGCACCGGCATAAGTCCAAGTTACGGGGCTATGCGGAACCCTAAAATGGTTAACACTGCGGACCTAAGGAGGCGGCGTCATCGGATAGAGCGGACATGTGAATCCATATACCAGGACAAGGTGTAGACCGGGTGATCGATTCCTCACTCTCATCGATACTAGGTCTCGTACTAGATACGGAATGCAATAAGCAAATTCACCTACAGCTAACAGTTGCTCTCCTCAATGATGGCTCTCAGAAGAGAGGGCAGCGTATCCACTGGCTAAATAGGGGGGTACATGTGACTTGCCCATGGTGCATGCACGGGTATTCTAAGGATCGTCTTAGCAAGGTGTGTCTCGGAAACGTAGTGGCGAATACATGAGAAGAGATCTACTTATGCTTAGACAAGATCCACCTGCCCACGAGGAGAGCCGCGTCAAATACAAGGATTCCTTCATACACACATATTCTCCTTCAGGGTGTGCTACCTCAGAGGCGAGATTCCTCAAATTACAACGGGAATTTGTCCAGAGGCAGGACAAGAAGTCTAGACCTCGATCGCACGATAGCCGATGCTCCCTTCCCAACCGGTTAGATACAAGCTATAGCCGCGCCCCCTAGAGTGAAC
>C_0
TGTATGCCGTTTTTAGGTACGTCTTGAAATATAAAACTTTCCCCTCTGACCGAGCTCATTGCTCCGCAGCGAAAATCTTCCTGTTCCCAGGTGCCGGCATATTAACCATTGTAGTCTGTGCTCCGTTGGCGGTCACAAACCAGGCAGCTTAGTCCAGGGCACTGCTAAATTCCCGTAGTTGATCAATCGGCATGGTTGGGCGCTAGGAACCTAGGATTATCCCCGAATAAGTAGAGACTCATGTTGGCCTCCCGGGGGCAATTATTCGTGGCGTCTTTGCTAATATGGCACAGATGATCGCATGAGTTGAAGACACTCTGTAGCAATGAATCATCGAAAACCTACCCTCGAAGGTCCTTGTTATCTACCCTAAATATCCTTTTTCTCTGTGGCGCGCACGATATGGAGGACGCGCCTCAAAGAGTCCTCTCTGGCATCAGGGACGGTTGGGCTCCTGGCTCCGAGCAGTATAAGAATAAAATTGAATTTTAGGCGGTTATGGTACGGCCTGAGTGGAATTTGGCAGCATAGCGTAAAACCTTGGCTCATGATACTGGTCCATGATCAATCTTTCCGCCGAGCCTATGCACGCTTCACATTAGACGTGCCTATTTATACTGTAACGTTGAACTTACACACCTATCTCTAAGGGGTTTCATGATGTTCGAAGGCCAGTATGGGTGAATAGTGACGCAAAGACCACAATGATCACGTGGTCGTATTAGGGATCTCCCATTGGGAATTGGCCACCGTGTTTCGCAAGGATGGCCAGAGGTACTCCGAGAGCTGGGGGAGTACAGGCGTTTCACAGGGGGAGAATCGTTTCCGGAGACTTTGGTGAAGTGTCCCGGTGATGAGTGCTATGCTATCGTAGTCCTTGAGTAGACACTGCACCGGCATAAGTCCAAGTTACGGGGCTATGCGGAACCCTAAAATGGTTAACACTGCGGACCTAAGGAGGCGGCGTCATCGGATAGAGCGGACATGTGAATCTATATACCAGGACAAGGTGTAGACTGGGTGATCGATTCCTCACTCTCATCGATACTAGGTCTCGTACTAGATACGGAATGCAATAAGCAAATTCACCTACAGCTAACAGTTGCTCTCCTCAATGATGGCTCTCAGAAAAGAGGGCAGCGTATCCACTGGCTAAATAGGGGGGTACATGTGACTTGCCCATGGTGCATGCACGGGTATTCTAAGGATCGTCTTAGCAAGGTGTGTCTCGGAAACGTAGTGGCGAATACATGAGAAGAGATCTACTTATGCTTAGACAAGATCCACCTGCCCACGAGGAGAGCCGCGTCAAATACAAGGATTCCTTCATACACACATATTCTCCTTCAGGGTGTGCTACCTCAGAGGCGAGATTCCTCAAATTACAACGGGAATTTGTCCAGAGGCAGGACAAGAAGTCTAGACCTCGATCGCACGATAGCCGATGCTCCCTTCCCAACCGGTTAGATACAAGCTATAGCCGCGCCCCCTAGAGTGAAC
>P_0
TGTATGCCGTTTTTAGGTACGTCTTGAAATATAAAACTTTCCCCTCTGACCGAGCTCATTGCTCCGCAGCGAAAATCTTCCTGTTCCCAGGTGCCGGCATATTAACCATTGTAGTCTGTGCTCCGTTGGCGGTCACAAACCAGGCAGCTTAGTCCAGGGCACTACTAAATTCCCGTAGTTGATCAATCGGCATGGTTGGGCGCTAGGAACCTAGGATTATCCCCGAATAAGTAGAGACTCATGTTGGCCTCCCGGGGGCAATTATTCGTGGCGTCTTTGCTAATATGGCACAGATGATCGCATGAGTTGAAGACACTCTGTAGCAATGAATCATCGAAAACCTACCCTCGAAGGTCCTTGTTATCTACCCTAAATATCCTTTTTCTCTGTGGCGCGCACGATATGGAGGACGCGCCTCAAAGAGTCCTCTCTGGCATCAGGGACGGTTGGGCTCCTGGCTCCGAGCAGTATAAGAATAAAATTGAATTTTAGGCGGTTATGGTACGGCCTGAGTGGAATTTGGCAGCATAGCGTAAAACCTTGGCTCATGATACTGGTCCATGATCAATCTTTCCGCCGAGCCTATGCACGCTTCACATTAGACGTGCCTATTTATACTGTAACGTTGAACTTACACACCTATCTCTAAGGGGTTTCATGATGTTCGAAGGCCAGTATGGGTGAATAGTGACGCAAAGACCACAATGATCACGTGGTCGTATTAGGGATCTCCCATTGGGAATTGGCCACCGTGTTTCGCAAGGATGGCCAGAGGTACTCCGAGAGCTGGGGGAGTACAGGCGTTTCACAGGGGGAGAATCGTTTCCGGAGACTTTGGTGAAGTGTCCCGGTGATGAGTGCTATGCTATCGTAGTCCTTGAGTAGACACTGCACCGGCATAAGTCCAAGTTACGGGGCTATGCGGAACCCTAAAATGGTTAACACTGCGGACCTAAGGAGGCGGCGTCATCGGATAGAGCGGACATGTGAATCCATATACCAGGACAAGGTGTAGACCGGGTGATCGATTCCTCACTCTCATCGATACTAGGTCTCGTACTAGATACGGAATGCAATAAGCAAATTCACCTACAGCTAACAGTTGCTCTCCTCAATGATGGCTCTCAGAAAAGAGGGCAGCGTATCCACTGGCTAAATAGGGGGGTACATGTGACTTGCCCATGGTGCATGCACGGGTATTCTAAGGATCGTCTTAGCAAGGTGTGTCTCGGAAACGTAGTGGCGAATACATGAGAAGAGATCTACTTATGCTTAGACAAGATCCACCTGCCCACGAGGAGAGCCGCGTCAAATACAAGGATTCCTTCATACACACATATTCTCCTTCAGGGTGTGCTACCTCAGAGGCGAGATTCCTCAAATTACAACGGGAATTTGTCCAGAGGCAGGACAAGAAGTCTAGACCTCGATCGCACGATAGCCGATGCTCCCTTCCCAACCGGTTAGATACAAGCTATAGCCGCGCCCCCTAGAGTGAAC
>O_0
TGTATGCCGTTTTTAGGTACGTCTTGAAATATAAAACTTTCCCCTCTGACCGAGCTCATTGCTCCGCAGCGAAAATCTTCCTGTTCCCAGGTGCCGGCATATTAACCATTGTAGTCTGTGCTCCGTTGGCGGTCACAAACCAGGCAGCTTAGTCCAGGGCACTGCTAAATTCCCGTAGTTGATCAATCGGCATGGTTGGGCGCTAGGAACCTAGGATTATCCCCGAATAAGTAGAGACTCATGTTGGCCTCCCGGGGGCAATTATTCGTGGCGTCTTTGCTAATATGGCACAGATGATCGCATGAGTTGAAGACACTCTGTAGCAATGAATCATCGAAAACCTACCCTCGAAGGTCCTTGTTATCTACCCTAAATATCCTTTTTCTCTGTGGCGCGCACGATATGGAGGACGCGCCTCAAAGAGTCCTCTCTGGCATCAGGGACGGTTGGGCTCCTGGCTCCGAGCAGTATAAGAATAAAATTGAATTTTAGGCGGTTATGGTACGGCCTGAGTGGAATTTGGCAGCATAGCGTAAAACCTTGGCTCATGATACTGGTCCATGATCAATCTTTCCGCCGAGCCTATGCACGCTTCACATTAGACGTGCCTATTTATACTGTAACGTTGAACTTACACACCTATCTCTAAGGGGTTTCATGATGTTCGAAGGCCAGTATGGGTGAATAGTGACGCAAAGACCACAATGATCACGTGGTCGTATTAGGGATCTCCCATTGGGAATTGGCCACCGTGTTTCGCAAGGATGGCCAGAGGTACTCCGAGAGCTGGGGGAGTACAGGCGTTTCACAGGGGGAGAATCGTTTCCGGAGACTTTGGTGAAGTGTCCCGGTGATGAGTGCTATGCTATCGTAGTCCTTGAGTAGACACTGCACCGGCATAAGTCCAAGTTACGGGGCTATGCGGAACCCTAAAATGGTTAACACTGCGGACCTAAGGAGGCGGCGTCATCGGATAGAGCGGACATGTGAATCCATATACCAGGACAAGGTGTAGACCGGGTGATCGATTCCTCACTCTCATCGATACTAGGTCTCGTACTAGATACGGAATGCAATAAGCAAATTCACCTACAGCTAACAGTTGCTCTCCTCAATGATGGCTCTCAGAAAAGAGGGCAGCGTATCCACTGGCTAAATAGGGGGGTACATGTGACTTGCCCATGGTGCATGCACGGGTATTCTAAGGATCGTCTTAGCAAGGTGTGTCTCGGAAACGTAGTGGCGAATACATGAGAAGAGATCTACTTATGCTTAGACAAGATCCACCTGCCCACGAGGAGAGCCGCGTCAAATACAAGGATTCCTTCATACACACATATTCTCCTTCAGGGTGTGCTACCTCAGAGGCGAGATTCCTCAAATTACAACGGGAATTTGTCCAGAGGCAGGACAAGAAGTCTAGACCTCGATCGCACGATAGCCGATGCTCCCTTCCCAACCGGTTAGATACAAGCTATAGCCGCGCCCCCTAGAGTGAAC
>M_0
TGTATGCCGTTTTTAGGTACGTCTTGAAATATAAAACTTTCCCCTCTGACCGAGCTCATTGCTCCGCAGCGAAAATCTTCCTGCTCCCAGGTGCCGGCATATTAACCATTGTAGTCTGTGCTCCGTTGGCGGTCACAAACCAGGCAGCTTAGTCCAGGGCACTGCTAAATTCCCGTAGTTGATCAATCGGCATGGTTGGGCGCTACGAACCTAGGATTATCCCCGAATAAGTAGAGACTCACGTTGGCCTCCCGGGGACAATTATTCGTGGCGTCTTTGCTAATATGGCACAGATGATCGCATGAGTTGAAGACACTCTGTAGCAATGAATCATCGAAAACCTACCCTCGAAGGTCCTTGTTATCTACCCTAAATATCCTTTTTCTCTGTGGCGCGCACGATATGGAGGACGCGCCTCAAAGAGTCCTCTCTGGCATCAGGGACGGTTGGGCTCCTGGCTCCGAGCAGTATAAGAATAAAATTGAATTTTAGGCGGTTATGGTACGGCCTGAGTGGAATTCGGCAGCATAGCGTAAAACCTTGGCTCATGATACTGGTCCATGATCAATCTTTCCGCCGAGCCTATGCACGCTTCACATTAGACGTGCCTATTTATACTGTAACGTTGAACTTACACACCTATCTCTAAGGGGTTTCATGATGTTCGAAGGCCAGTATGGGTGAATAGTGACGCAAAGACCACAATGATCACGTGGTCGTATTAGGGATCTCCCATTGGGAATTGGCCACCGTGTTTCGCAAGGATGGCCAGAGGTACTCCGAGAGCTGGGGGAGTACAGGCGTTTCACAGGGGGAGAATCGTTTCCGGAGACTTTGGTGAAGTGTCCCGGTGGTGAGTGCTATGCTATCGTAGTCCTTGAGTAGACACTGCACCGGCATAAGTCCAAGTTACGGGGCTATGCGGAACCCTAAAATGGTTAACACTGCGGACCTAAGGAGGCGGCGTCATCGGATAGAGCGGACATGTGAATCCATATACCAGGACAAGGTGTAGACCGGGTGATCGATTCCTCACTCTCATCGATACTAGGTCTCGTACTAGATACGGAATGCAATAAGCAAATTCACCTACAGCTAACAGTTGCTCTCCTCAATGATGGCTCTCAGAAAAGAGGGCAGCGTATCCACTGGCTAAATAGGGGGGTACATGTGACTTGCCCATGGTGCATGCACGGGTATTCTAAGGATCGTCTTAGCAAGGTGTGTCTCGGAAACGTAGTGGCGAATACATGAGAAGAGATCTACTTATGCTTAGACAAGATCCACCTGCCCACGAGGAGAGCCGCGTCAAATACAAGGATTCCTTCATACACACATATTCTCCTTCAGGGTGTGCTACCTCAGAGGCGAGATTCCTCAAATAACAACGGGAATTTGTCCAGAGGCAGGACAAGAAGTCTAGACCTCGATCGCGCGATAGCCGATGCTCCCTTCCCAACCGGTTAGATACAAGCTATAGCCGCGCCCCCTAGAGTGAAC
>D_0
TGTATGCCGTTTTTAGGTACGTCTTGAAATATAAAACTTTCCCCTCTGACCGAGCTCATTGCTCCGCAGCGAAAATCTTCCTGTTCCCAGGTGCCGGCATATTAACCATTGTAGTCTGTGCTCCGTTGGCGGTCACAAACCAGGCAGCTTAGTCCAGGGCACTGCTAAATTCCCGTAGTTGATCAATCGGCATGGTTGGGCGCTACGAACCTAGGATTATCCCCGAATAAGTAGAGACTCATGTTGGCCTCCCGGGGGCAATTATTCGTGGCGTCTTTGCTAATATGGCACAGATGATCGCATGAGTTGAAGACACTCTGTAGCAATGAATCATCGAAAACCTACCCTCGAAGGTCCTTGTTATCTACCCTAAATATCCTTTTTCTCTGTGGCGCGCACGATATGGAGGACGCGCCTCAAAGAGTCCTCTCTGGCATCAGGGACGGTTGGGCTCCTGGCTCCGAGCAGTATAAGAATAAAATTGAATTTTAGGCGGTTATGGTACGGCCTGAGTGGAATTTGGCAGCATAGCGTAAAACCTTGGCTCATGATACTGGTCCATGATCAATCTTTCCGCCGAGCCTATGCACGCTTCACATTAGACGTGCCTATTTATACTGTAACGTTGAACTTACACACCTATCTCTAAGGGGTTTCATGATGTTCGAAGGCCAGTATGGGTGAATAGTGACGCAAAGACCACAATGATCACGTGGTCGTATTAGGGATCTCCCATTGGGAATTGGCCACCGTGTTTCGCAAGGATGGCCAGAGGTACTCCGAGAGCTGGGGGAGTACAGGCGTTTCGCAGGGGGAGAATCGTTTCCGGAGACTTTGGTGAAGTGTCCCGGTGATGAGTGCTATGCTATCGTAGTCCTTGAGTAGACACTGCACCGGCATAAGCCCAAGTTACGGGGCTATGCGGAACCCTAAAATGGTTAACACTGCGGACCTAAGGAGGCGGCGTCATCGGATAGAGCGGACATGTGAATCCATATACCAGGACAAGGTGTAGACCGGGTGATCGATTCCTCACTCTCATCGATACTAGGTCTCGTACTAGATACGGAATGCAATAAGCAAATTCACCTACAGCTAACAGTTGCTCTCCTCAATGATGGCTCTCAGAAAAGAGGGCAGCGTATCCACTGGCTAAATAGGGGGGTACATGTGACTTGCCCATGGTGCATGCACGGGTATTCTAAGGATCGTCTTAGCAAAGTGTGTCTCGGAAACGTAGTGGCGAATACATGAGAAGAGATCTACTTATGCTTAGACAAGATCCACCTGCCCACGAGGAGAGCCGCGTCAAATACAAGGATTCCTTCATACACACATATTCTCCTTCAGGGTGTGCTACCTCAGAGGCGAGATTCCTCAAATAACAACGGGAATTTGTCCAGAGGCAGGACAAGAAGTCTAGACCTCGATCGCGCGATAGCCGATGCTCCCTTCCCAACCGGTTAGATACAAGCTATAGCCGCGCCCCCTAGAGTGAAC
>L_0
TGTATGCCGTTTTTAGGTACGTCTTGAAATATAAAACTTTCCCCTCTGACCGAGCTCATTGCTCCGCAGCGAAAATCTTCCTGTTCCCAGGTGCCGGCATATTAACCATTGTAGTCTGTGCTCCGTTGGCGGTCACAAACCAGGCAGCTTAGTCCAGGGCACTGCTAAATTCCCGTAGTTGATCAATCGGCATGGTTGGGCGCTAGGAACCTAGGATTATCCCCGAATAAGTAGAGACTCATGTTGGCCTCCCGGGGGCAATTATTCGTGGCGTCTTTGCTAATATGGCACAGATGATCGCATGAGTTGAAGACACTCTGTAGCAATGAATCATCGAAAACCTACCCTCGAAGGTCCTTGTTATCTACCCTAAATATCCTTTTTCTCTGTGGCGCGCACGATATGGAGGACGCGCCTCAAAGAGTCCTCTCTGGCATCAGGGACGGTTGGGCTCCTGGCTCCGAGCAGTATAAGAATAAAATTGAATTTTAGGCGGTTATGGTACGGCCTGAGTGGAATTTGGCAGCATAGCGTAAAACCTTGGCTCATGATACTGGTCCATGATCAATCTTTCCGCCGAGCCTATGCACGCTTCACATTAGACGTGCCTATTTATACTGTAACGTTGAACTTACACACCTATCTCTAAAGGGTTTCATGATGTTCGAAGGCCAGTATGGGTGAATAGTGACGCAAAGACCACAATGATCACGTGGTCGTATTAGGGATCTCCCATTGGGAATTGGCCACCGTGTTTCGCAAGGATGGCCAGAGGTACTCCGAGAGCTGGGGGAGTACAGGCGTTTCACAGGGGGAGAATCGTTTCCGGAGACTTTGGTGAAGTGTCCCGGTGATGAGTGCTATGCTATCGTAGTCCTTGAGTAGACACTGCACCGGCATAAGTCCAAGTTACGGGGCTATGCGGAACCCTAAAATGATTAACACTGCGGACCTAAGGAGGCGGCGTCATCGGATAGAGCGGACATGTGAATCCATATACCAGGACAAGGTGTAGACCGGGTGATCGATTCCTCACTCTCATCGATACTAGGTCTCGTACTAGATACGGAATGCAATAAGCAAATTCACCTACAGCTAACAGTTGCTCTCCTCAATGATGGCTCTCAGAAGAGAGGGCAGCGTATCCACTGGCTAAATAGGGGGGTACATGTGACTTGCCCATGGTGCATGCACGGGTATTTTAAGGATCGTCTTAGCAAGGTGTGTCTCGGAAACGTAGTGGCGAATACATGAGAAGAGATCTACTTATGCTTAGACAAGATCCACCTGCCCACGAGGAGAGCCGCGTCAAATACAAGGATTCCTTCATACACACATATTTTCCTCCAGGGTGTGCTACCTCAGAGGCGAGATTCCTCAAATTACAACGGGAATTTGTCCAGAGGCAGGACAAGAAGTCTAGACCTCGATCGCACGATAGCCGATGCTCCCTTCCCAACCGGTTAGATACAAGCTATAGCCGCGCCCCCTAGAGTGAAC
>E_0
TGTATGCCGTTTTTAGGTACGTCTTGAAATATAAAACTTTCCCCTCTGACCGAGCTCATTGCTCCGCAGCGAAAATCTTCCTGTTCCCAGGTGCCGGCATATTAACCATTGTAGTCTGTGCTCCGTTGGCGGTCACAAACCAGGCAGCTTAGTCCAGGGCACTGCTAAATTCCCGTAGTTGATCAATCGGCATGGTTGGGCGCTAGGAACCTAGGATTATCCCCGAATAAGTAGAGACTCATGTTGGCCTCCCGGGGGCAATTATTCGTGGCGTCTTTGCTAATATGGCACAGATGATCGCATGAGTTGAAGACACTCTGTAGCAATGAATCATCGAAAACCTACCCTCGAAGGTCCTTGTTATCTACCCTAAATATCCTTTTTCTCTGTGGCGCGCACGATATGGAGGACGCGCCTCAAAGAGTCCTCTCTGGCATCAGGGACGGTTGGGCTCCTGGCTCCGAGCAGTATAAGAATAAAATTGAATTTTAGGCGGTTATGGTACGGCCTGAGTGGAATTTGGCAGCATAACGTAAAACCTTGGCTCATGATACTGGTCCATGATCAATCTTTCCGCCGAGCCTATGCACGCTTCACATTAGACGTGCCTATTTATACTGTAACGTTGAACTTACACACCTATCTCTAAGGGGTTTCATGATGTTCGAAGGCCAGTATGGGTGAATAGTGACGCAAAGACCACAATGATCACGTGGTCGTATTAGGGATCTCCCATTGGGAATTGGCCACCGTGTTTCGCAAGGATGGCCAGAGGTACTCCGAGAGCTGGGGGAGTACAGGCGTTTCACAGGGGGAGAATCGTTTCCGGAGACTTTGGTGAAGTGTCCCGGTGATGAGTGCTATGCTATCGTAGTCCTTGAGTAGACACTGCACCGGCATAAGTCCAAGTTACGGGGCTATGCGGAACCCTAAAATGGTTAACACTGCGGACCTAAGGAGGCGGCGTCATCGGATAGAGCGGACATGTGAATCCATATACCAGGACAAGGTGTAGACCGGGTGATCGATTCCTCACTCTCATTGATACTAGGTCTCGTACTAGATACGGAATGCAATAAGCAAATTCACCTACAGCTAACAGTTGCTCTCCTCAATGATGGCTCTCAGAAGAGAGGGCAGCGTATCCACTGGCTAAATAGGGGGGTACATGTGACTTGCCCATGGTGCATGCACGGGTATTCTAAGGATCGTCTTAGCAAGGTGTGTCTCGGAAACGTAGTGGCGAATACATGAGAAGAGATCTACTTATGCTTAGACAAGATCCACCTGCCCACGAGGAGAGCCGCGTCAAATACAAGGATTCCTTCATACACACATATTTTCCTTCAGGGTGTGCTACCTCAGAGGCGAGATTCCTCAAATTACAACGGGAATTTGTCCAGAGGCAGGACAAGAAGTCTAGACCTCGATCGCACGATAGCCGATGCTCCCTTCCCAACCGGTTAGATACAAGCTATAGCCGCGCCCCCTAGAGTGAAC
>I_0
TGTATGCCGTTTTTAGGTACGTCTTGAAATATAAAACTTTCCCCTCTGACCGAGCTCATTGCTCCGCAGCGAAAATCTTCCTGTTCCCAGGTGCCGGCATATTAACCATTGTAGTCTGTGCTCCGTTGGCGGTCACAAACCAGGCAGCTTAGTCCAGGGCACTGCTAAATTCCCGTAGTTGATCAATCGGCATGGTTGGGCGCTAGGAACCTAGGATTATCCCCGAATAAGTAGAGACTCATGTTGGCCTCCCGGGGGCAATTATTCGTGGCGTCTTTGCTAATATGGCACAGATGATCGCATGAGTTGAAGACACTCTGTAGCAATGAATCATCGAAAACCTACCCTCGAAGGTCCTTGTTATCTACCCTAAATATCCTTTTTCTCTGTGGCGCGCACGATATGGAGGACGCGCCTCAAAGAGTCCTCTCTGGCATCAGGGACGGTTGGGCTCCTGGCTCCGAGCAGTATAAGAATAAAATTGAATTTTAGGCGGTTATGGTACGGCCTGAGTGGAATTTGGCAGCATAGCGTAAAACCTTGGCTCATGATACTGGTCCATGATCAATCTTTCCGCCGAGCCTATGCACGCTTCACATTAGACGTGCCTATTTATACTGTAACGTTGAACTTACACACCTATCTCTAAGGGGTTTCATGATGTTCGAAGGCCAGTATGGGTGAATAGTGACGCAAAGACCACAATGATCACGTGGTCGTATTAGGGATCTCCCATTGGGAATTGGCCACCGTGTTTCGCAAGGATGGCCAGAGGTACTCCGAGAGCTGGGGGAGTACAGGCGTTCCACAGGGGGAGAATCCTTTCCGGAGACTTTGGTGAAGTGTCCCCGTGATGAGTGCTATGCTATCGTAGTCCTTGAGTAGACACTGCACCGGCATAAGTCCAAGTTACGGGGCTATGCGGAACCCTAAAATGGTTAACACTGCGGACCTAAGGAGGCGGCGTCATCGGATAGAGTGGACATGTGAATCCATATACCAGGACAAGGTGTAGACCGGGTGATCGATTCCTCACTCTCATCGATACTAGGTCTCGTACTAGATACGGAATGCAATAAGCGAATTCACCTACAGCTAACAGTTGCTCTCCTCAATGATGGCTCTCAGAAGAGAGGGCAGCGTACCCACTGGCTAAATAGGGGGGTACATGTGACTTGCCCATGGTGCATGCACGGGTATTCTAAGGATCGTCTTAGCAAGGTGTGTCTCGGAAGCGTAGTGGCGAATACATGAGAAGAGATCTACTTATGCTTAGACAAGATCCACCTGCCCACGAGGAGAGCCGCGTCAAATACAAGGATTCCTTCATACACACATATTCTCCTTCAGGGTGTGCTACCTCAGACGCGAGATTCCTCAAATTACAACGGGAATTTGTCCAGAGGCAGGACAAGAAGTCTAGACCTCGATCGCACGATAGCCGATGCTCCCTTCCCAACCGGTTAGATACAAGCTATAGCCGCGCCCCCTAGAGTGAAC
>J_0
TGTATGCCGTTTTTAGGTACGTCTTGAAATATAAAACTTTCCCCTCTGACCGAGCTCATTGCTCCGCAGCGAAAATCTTCCTGTTCCCAGGTGCCGGCATATTAACCATTGTAGTCTGTGCTCCGTTGGCGGTCACAAACCAGGCAGCTTAGTCCAGGGCACTGCTAAATTCCCGTAGTTGATCAATCGGCATGGTTGGGCGCTAGGAACCTAGGGTTATCCCCGAATAAGTAGAGACTCATGTTGGCCTCCCGGGGGCAATTATTCGTGGCGTCTTTGCTAATATGGCACAGATGATCGCATGAGTTGAAGACACTCTGTAGCAATGAATCATCGAAAACCTACCCTCGAAGGTCCTTGTTATCTACCCTAAATATCCTTTTTCTCTGTGGCGCGCACGATATGGAGGACGCGCCTCAAAGAGTCCTCTCTGGCATCAGGGACGGTTGGGCTCCTGGCTCCGAGCAGTATAAGAATAAAATTGAATTTTAGGCGGTTATGGTACGGCCTGAGTGGAATTTGGCAGCATAGCGTAAAACCTTGGCTCATGATACTGGTCCATGATCAATCTTTCCGCCGAGCCTATGCACGCTTCACAATAGACGTGCCTATTTATACTGTAACGTTGAACTTACACACCTATCTCTAAGGGGTTTCATGACGTTCGAAAGCCAGTATGGGTGAATAGTGACGCAAAGACCACAATGATCACGTGGTCGTATTAGGGATCTCCCATTGGGAATTGGCCACCGTGTTTCGCAAGGATGGCCAGAGGTACTCCGAGAGCTGGGGGAGTACAGGCGTTCCACAGGGGGAGAATCCTTTCCGGAGACTTTGGTGAAGTGTCCCCGTGATGAGTGCTATGCTATCGTAGTCCTTGAGTAGACACTGCACCGGCATAAGTCCAAGTTACGGGGCTATGCGGAACCCTAAAATGGTTAACACTGCGGACCTAAGGAGGCGGCGTCATCGGATAGAGTGGACATGTGAATCCTTATACCAGGACAAGGTGTAGACCGGGTGATCGATTCCTCACTCTCATCGATACTAGGTCTCGCACTAGATACGGAATGCAATAAGCGAATTCACCTACAGCTAACAGTTGCTCTCCTCAATGATGGCTCTCAGAAGAGAGGGCAGCGTACCCACTGGCTAAATAGGGGGGTACATGTGACTTGCCCATGGTGCATGCACGGGTATTCTAAGGATCGTCTTAGCAAGGTGTGTCTCGGAAGCGTAGTGGCGAATACATGAGAAGAGATCTACTTATGCTTAGACAAGATCCACCTGCCCACGAGGAGAGCCGCGTCAAATACAAGGATTCCTTCATACACACATATTCTCCTTCAGGGTGTGCTACCTCAGACGCGAGATTCCTCAAATTACAACGGGAATTTGTCCAGAGGCAGGACAAAAAGTCTAGACCTCGATCGCACGATAGCCGATGCTCCCTTCCCAACCGGTTAGATACAAGCTATAGCCGCGCCCCCTAGAGTGAAC
>G_0
TGTATGCCGTTTTTAGGTACGTCTTGAAATATAAAACTTTCCCCTCTGACCGAGCTCATTGCTCCGCAGCGAAAATCTTCCTGTTCCCAGGTGCCGGCATATTAACCATTGTAGTCTGTGCTCCGTTGGCGGTCACAAACCAGGCAGCTTAGTCCAGGGCACTGCTGAATTCCCGTAGTTGATCAATCGGCATGGTTGGGCGCTAGGAACCTAGGATTATCCCCGAATAAGTAGAGACTCATGTTGGCCTCCCGGGGGCAATTATTCGTGGCGTCTTTGCTAATATGGCACAGATGATCGCATGAGTTGAAGACACTCTGTAGCAATGAATCATCGAAAACCTACCCTCGAAGGTCCTTGTTATCTACCCTAAATATCCTTTTTCTCTGTGGCGCGCACGATATGGAGGACGCGCCTCAAAGAGTCCTCTCTGGCATCAGGGACGGTTGGGCTCCTGGCTCCGAGCAGTATAAGAATAAAATTGAATTTTAGGCGGTTATGGTACGGCCTGAGTGGAATTTGGCAGCATAGCGTAAAACCTTGGCTCATGATACTGGTCCATGATCAATCTTTCCGCCGAGCCTATGCACGCTTCACATTAGACGTGCCTATTTATACTGTAACGTTGAACCTACACACCTATCTCTAAGGGGTTTCATGATGTTCGAAGGCCAGTATGGGTGAATAGTGACGCAAAGACCACAATGATCACGTGGTCGTATTAGGGATCTCCCATTGGGAATTGGCCACCGTGTTTCGCAAGGATGGCCAGAGGTACTCCGAGAGCTGGGGGAGTACAGGCGTTCCACAGGGGGAGAATCCTTTCCGGAGACTTTGGTGAAGTGTCCCCGTGATGAGTGCTATGCTATCGTAGTCCTTGAGTAGACACTGCACCGGCATAAGTCCAAGTTACGGGGCTATGCGGAACCCTAAAATGGTTAACACTGCGGACCTAAGGAGGCGGCGTCATCGGATAGAGTGGACATGTGAATCCATATACCAGGACAAGGTGTAGACCGGGTGATCGATTCCTCACTCTCATCGATACTAGGTCTCGTACTAGATACGGAATGCAATAAGCGAATTCACCTACAGCTAACAGTTGCTCTCCTCAATGATGGCTCTCAGAAGAGAGGGCAGCGTACCCACTGGCTAAATAGGGGGGTACATGTGACTTGCCCATGGTGCATGCACGGGTATTCTAAGGATCGTCTTAGCAAGGTGTGTCTCGGAAGCGTAGTGGCGAATACATGAGAAGAGATCTACTTATGCTTAGACAAGATCCACCTGCCCACGAGGAGAGCCGCGTCAAATACAAGGATTCCTTCATACACACATATTCTCCTTCAGGGTGTGCTACCTCAGACGCGAGATTCCTCAAATTACAACGGGAATTTGTCCAGAGGCAGGACAAGAAGTCTAGACCTCGATCGCACGATAGCCGATGCTCCCTTCCCAACCGGTTAGATACAAGCTATAGCCGCGCCCCCTAGAGTGAAC
>F_0
TGTATGCCGTTTTTAGGTACGTCTTGAAATATAAAACTTTCCCCTCTGACCGAGCTCATTGCTCCGCAGCGAAAATCTTCCTGTTCCCAGGTGCCGGCATATTAACCATTGTAGTCTGTGCTCCGTTGGCGGTCACAAACCAGGCAGCTTAGTCCAGGGCACTGCTAAATTCCCGTAGTTGATCAATCGGCATGGTTGGGCGCTAGGAACCTAGGATTATCCCCGAATAAGTAGAGACTCATGTTGGCCTCCCGGGGGCAATTATTCGTGGCGTCTTTGCTAATATGGCACAGATGATCGCATGAGTTGAAGACACTCTGTAGCAATGAATCATCGAAAACCTACCCTCGAAGGTCCTTGTTATCTACCCTAAATATCCTTTTTCTCTGTGGCGCGCACGATATGGAGGACGCGCCTCAAAGAGTCCTCTCTGGCATCAGGGACGGTTGGGCTCCTGGCTCCGAGCAGTATAAGAATAAAATTGAATTTTAGGCGGTTATGGTACGGCCTGAGTGGAATTTGGCAGCATAGCGTAAAACCTTGGCTCATGATACTGGTCCATGATCAATCTTTCCGCCGAGCCTATGCACGCTTCACATTAGACGTGCCTATTTATACTGTAACGTTGAACTTACACACCTATCTCTAAGGGGTTTCATGATGTTCGAAGGCCAGTATGGGTGAATAGTGACGCAAAGACCACAATGATCACGTGGTCGTATTAGGGATCTCCCATTGGGAATTGGCCACCGTGTTTCGCAAGGATGGCCAGAGGTACTCCGAGAGCTGGGGGAGTACAGGCGTTCCACAGGGGGAGAATCCTTTCCGGAGACTTTGGTGAAGTGTCCCGGTGATGAGTGCTATGCTATCGTAGTCCTTGAGTAGACACTGCACCGGCATAAGTCCAAGTTACGGGGCTATGCGGAACCCTAAAATGGTTAACACTGCGGACCTAAGGAGGCGGCGTCATCGGATAGAGCGGACATGTGAATCCATATACCAGGACAAGGTGTAGACCGGGTGATCGATTCCTCACTCTCATCGATACTAGGTCTCGTACTAGATACGGAATGCAATAAGCAAATTCACCTACAGCTAACAGTTGCTCTCCTCAATGATGGCTCTCAGAAGAGAGGGCAGCGTACCCACTGGCTAAATAGGGGGGTACATGTGACTTGCCCATGGTGCATGCACGGGTATTCTAAGGATCGTCTTAGCAAGGTGTGTCTCGGAAACGTAGTGGCGAATACATGAGAAGAGATCTACTTATGCTTAGACAAGATCCACCTGCCCACGAGGAGAGCCGCGTCAAATACAAGGATTCCTTCATACACACATATTCTCCTTCAGGGTGTGCTACCTCAGACGCGAGATTCCTCAAATTACAACGGGAATTTGTCCAGAGGCAGGACAAGAAGTCTAGACCTCGATCGCACGATAGCCGATGCTCCCTTCCCAACCGGTTAGATACAAGCTATAGCCGCGCCCCCTAGAGTGAAC
>B_0
TGTATGCCGTTTTTAGGTACGTCTTGAAATATAAAACTTTCCCCTCTGACCGAGCTCATTGCTCCGCAGCGAAAATCTTCCTGTTCCCAGGTGCCGGCATATTAACCATTGTAGTCTGTGCTCCGTTGGCGGTCACAAACCAGGCAGCTTAGTCCAGGGCACTGCTAAATTCCCGTAGTTGATCAATCGGCATGGTTGGGCGCTAGGAACCTAGGATTATCCCCGAATAAGTAGAGACTCATGTTGGCCTCCCGGGGGCAATTATTCGTGGCGTCTTTGCTAATATGGCACAGATGATCGCATGAGTTGAAGACACTCTGTAGCAATGAATCATCGAAAACCTACCCTCGAAGGTCCTTGTTATCTACCCTAAATATCCTTTTTCTCTGTGGCGCGCACGATATGGAGGACGCGCCTCAAAGAGTCCTCTCTGGCATCAGGGACGGTTGGGCTCCTGGCTCCGAGCAGTATAAGAATAAAATTGAATTTTAGGCGGTTATGGTACGGCCTGAGTGGAATTTGGCAGCATAGCGTAAAACCTTGGCTCATGATACTGGTCCATGATCAATCTTTCCGCCGAGCCTATGCACGCTTCACATTAGACGTGCCTATTTATACTGTAACGTTGAACTTACACACCTATCTCTAAGGGGTTTCATGATGTTCGAAGGCCAGTATGGGTGAATAGTGACGCAAAGACCACAATGATCACGTGGTCGTATTAGGGATCTCCCATTGGGAATTGGCCACCGTGTTTCGCAAGGATGGCCAGAGGTACTCCGAGAGCTGGGGGAGTACAGGCGTTTCACAGGGGGAGAATCGTTTCCGGAGACTTTGGTGGAGTGTCCCGGTGATGAGTGCTATGCTATCGTAGTCCTTGAGTAGACACTGCACCGGCATAAGTCCAAGTTACGGGGCTATGCGGAACCCTAAAATGGTTAACACTGCGGACCTAAGGAGGCGGCGTCATCGGATAGAGCGGACATGTGAATCCATATACCAGGACAAGGTGTAGACCGGGTGATCGATTCCTCACTCTCATCGATACTAGGTCTCGTACTAGATACGGAATGCAATAAGCAAATTCACCTACAGCTAACAGTTGCTCTCCTCAATGATGGCTCTCAGAAGAGAGGGCAGCGTATCCACTGGCTAAATAGGGGGGTACATGTGACTTGCCCATGGTGCACGCACGGGTATTCTAAGGATCGTCTTAGCAAGGTGTGTCTCGGAAACGTAGTGGCGAATACATGAGAAGAGATCTACTTATGCTTAGACAAGATCCACCTGCCCACGAGGAGAGCCGCGTCAAATACAAGGATTCCTTCATACACACATATTCTCCTTCAGGGTGTGCTACCTCAGAGGCGAGATTCCTCAAATTACAACGGGAATTTGTCCAGAGGCAGGACAAGAAGTCTAGACCTCGATCGCACGATAGCCGATGCTCCCTTCCCAACCGGTTAGATACAAGCTATAGCCGCGCCCCCTAGAGTGAAC
