# Supplementary material for: SCOTTI: Efficient Reconstruction of Transmission within Outbreaks with the Structured Coalescent
Source: PLoS Comput Biol. 2016 Sep 28;12(9):e1005130. doi: 10.1371/journal.pcbi.1005130 (PMC5040440; doi:10.1371/journal.pcbi.1005130)
Supplement: S1 Data — File containing information to replicate results. (ZIP) [file pcbi.1005130.s002.zip › S1 Data/Outbreaker_Simulation_HIVdata_1Samples_randomSampStrat_2_0LifeNe_1_0Bottleneck_accurateepiData_noneMissingCases_scarceGenInfo_repl0.fasta]

>P2_0
ATCCGCCCTGTATCCCTGTGCGAGCAGAAGCTTGGCACGGATTCCCGTGCTTTATGGGATAGATTCAAGGGCATGGTTGTACGAGAGGACTATGAACGGACGGTGCTAAAACCAAAGGGGCCTACTTGCTTAGGGGCGGTCGCTTCGTAACTGGAGGTAGCGGCTACTGACAACGTTCATCTATGGCAAGGTTATCGTGAACGAACCGGTGTAGCGGGGGGACTAATTGAAGAGCCACACCCGTAAACGATGAACCACAGTACGTCTCCCGCACAGTTTATCGAATACATTTGTCTAACCTGTTGCGGGCTTCAACGCCATGGTATACCACTTCCATGCAAACCGGCGATTATGCAGAAGCAATTACATGGCGAACCAGCCCCCGGGTTACCAACCCAAGATATGTAATAGGCGACTAAGGTCACGCACTCGTCGGTGCAAGTGCTGCACACAGGCTTTTAGATCACTTAATATGATTTGAGGCGACGAGGGTGGAGGGTGTTCTTCATAGCTTCAGGTAGGCCTAGAAAGACGACAAGACGGGTAGATGTGTTTTCCGCATCGCGCCGAGAGTAGGTAGACCGACCGTGGACCGGCAGTATCGCCCAGCTGGCTCCTGTCTATGACGTATGACCACTTTCCAAGCAATGAGGAGAGGACTGCTACGCTGGTGGAAGTAATACCGGCGCATCCCCTTCTGGGATGCAGACTCCGAGTAATGCGAGACATACTCATTTATTCATACAACAAATAATGCAAGATCGCAGGTACAGTCCTTGTGGTATTAATTAATGGGTTACCCGCAAGTCCGCCATACAACTGGATATACCGGTCAATCCTTTGCTTGTTTATACCCGTGTTGTTGCAATAAGGACGGCCAATAATAGTTGACGCTCGTTAGGACGGTAGGAAAACTCAAAGGTTGTCGGGACCAATTCGACAACACCGCTATTTCACATATGGGAATAACGCTACCATTTCCACCGGAAAATACTCCGAGATTAGGGTAGACACCAGTCAATACTCAGCTCACAAGCCGCTCGCTATAACCATTACAAGGCAGGAGTTGAGCATAGCCCCGGTTCGTTGAGTATCGAGCTGGGCGGTAGCGTAGCTGAATGCCCCTCAGTCCGTTTCGGGATTGGATATTTTACCGAACGTCTACCAACTAGTTTCGTCCACGCTGATTTCTACTCGGCGTTACCAAGAGGGATATCGTGGCGCAGTAATTGGCAGCTCGAGAAGAGCCGCACTCTCGAGAACCTGTAGATCACCCCTTTTAGTGTGGCTCAAAGACAAGGCAGGACATTATCGTATCATTGGTAGGCGCCCGCAACTTTGGCCCCCCTCCTAAGGAGTGAAGTTCGAGGGCTGCTGTAAACAACGGGTAATAATCCTGTCACCCCCGGAATGTCTCATGGTTCCAACAAGAATACGACGAGCCGTCATTTTGGAGATGGATGGGACTCGGCGAAAATGTTACATACATCCCCCGTATAT
>P3_0
ATCCGCCCTGTATCCCTGTGCGAGCAGAAGCTTGGCACGGATTCCCGTGCTTTATGGGATAGATTCAAGGGCATGGTTGTACGAGAGGACTATGAACGGACGGTGCTAAAACCAAAGGGGCCTACTTGCTTAGGGGCGGTCGCTTCGTAACTGGAGGTAGCGGCTACTGACAACGTTCATCTATGGCAAGGTTATCGTGAACGAACCGGTGTAGCGGGGGGACTAATTGAAGAGCCACACCCGTAAACGATGAACCACAGTACGTCTCCCGCACAGTTTATCGAATACATTTGTCTAACCTGTTGCGGGCTTCAACGCCATGGTATACCACTTCCATGCAAACCGGCGATTATGCAGAAGCAATTACATGGCGAACCAGCCCCCGGGTTACCAACCCAAGATATGTAATAGGCGACTAAGGTCACGCACTCGTCGGTGCAAGTGCTGCACACAGGCTTTTAGATCACTTAATATGATTTGAGGCGACGAGGGTGGAGGGTGTTCTTCATAGCTTCAGGTAGGCCTAGAAAGACGACAAGACGGGTAGATGTGTTTTCCGCATCGCGCCGAGAGTAGGTAGACCGACCGTGGACCGGCAGTATCGCCCAGCTGGCTCCTGTCTATGACGTATGACCACTTTCCAAGCAATGAGGAGAGGACTGCTACGCTGGTGGAAGTAATACCGGCGCATCCCCTTCTGGGATGCAGACTCCGAGTAATGCGAGACATACTCATTTATTCATACAACAAATAATGCAAGATCGCAGGTACAGTCCTTGTGGTATTAATTAATGGGTTACCCGCAAGTCCGCCATACAACTGGATATACCGGTCAATCCTTTGCTTGTTTATACCCGTGTTGTTGCAATAAGGACGGCCAATAATAGTTGACGCTCGTTAGGACGGTAGGAAAACTCAAAGGTTGTCGGGACCAATTCGACAACACCGCTATTTCACATATGGGAATAACGCTACCATTTCCACCGGAAAATACTCCGAGATTAGGGTAGACACCAGTCAATACTCAGCTCACAAGCCGCTCGCTATAACCATTACAAGGCAGGAGTTGAGCATAGCCCCGGTTCGTTGAGTATCGAGCTGGGCGGTAGCGTAGCTGAATGCCCCTCAGTCCGTTTCGGGATTGGATATTTTACCGAACGTCTACCAACTAATTTCGTCCACGCTGATTTCTACTCGGCGTTACCAAGAGGGATATCGTGGCGCAGTAATTGGTAGCTCGAGAAGAGCCGCACTCTCGAGAACCTGTAGATCACCCCTTTTAGTGTGGCTCAAAGACAAGGCAGGACATTATCGTATCATTGGTAGGCGCCCGCAACTTTGGCCCCCCTCCTAAGGAGTGAAGTTCGAGGGCTGCTGTAAACAACGGGTAATAATCCTGTCACCCCCGGAATGTCTCATGGTTCCAACAAGAATACGACGAGCCGTCATTTTGGAGATGGATGGGACTCGGCGAAAATGTTACATACATCCCCCGTATAT
>P1_0
ATCCGCCCTGTATCCCTGTGCGAGCAGAAGCTTGGCACGGATTCCCGTGCTTTATGGGATAGATTCAAGGGCATGGTTGTACGAGAGGACTATGAACGGACGGTGCTAAAACCAAAGGGGCCTACTTGCTTAGGGGCGGTCGCTTCGTAACTGGAGGTAGCGGCTACTGACAACGTTCATCTATGGCAAGGTTATCGTGAACGAACCGGTGTAGCGGGGGGACTAATTGAAGAGCCACACCCGTAAACGATGAACCACAGTACGTCTCCCGCACAGTTTATCGAATACATTTGTCTAACCTGTTGCGGGCTTCAACGCCATGGTATACCACTTCCATGCAAACCGGCGATTATGCAGAAGCAATTACATGGCGAACCAGCCCCCGGGTTACCAACCCAAGATATGTAATAGGCGACTAAGGTCACGCACTCGTCGGTGCAAGTGCTGCACACAGGCTTTTAGATCACTTAATATGATTTGAGGCGACGAGGGTGGAGGGTGTTCTTCATAGCTTCAGGTAGGCCTAGAAAGACGACAAGACGGGTAGATGTGTTTTCCGCATCGCGCCGAGAGTAGGTAGACCGACCGTGGACCGGCAGTATCGCCCAGCTGGCTCCTGTCTATGACGTATGACCACTTTCCAAGCAATGAGGAGAGGACTGCTACGCTGGTGGAAGTAATATCGGCACATCCCCTTCTGGGATGCAGACTCCGAGTAATGCGAGACATACTCATTTATTCATACAACAAATAATGCAAGATCGCAGGTACAGTCCTTGTGGTATTAATTAATGGGTTACCCGCAAGTCCGCCATACAACTGGATATACCGGTCAATCCTTTGCTTGTTTATACCCGTGTTGTTGCAATAAGGACGGCCAATAATAGTTGACGCTCGTTAGGACGGTAGGAAAACTCAAAGGTTGTCGGGACCAATTCGACAACACCGCTATTTCACATATGGGAATAACGCTACCATTTCCACCGGAAAATACTCCGAGATTAGGGTAGACACCAGTCAATACTCAGCTCACAAGCCGCTCGCTATAACCATTACAAGGCAGGAGTTGAGCATAGCCCCGGTTCGTTGAGTATCGAGCTGGGCGGTAGCGTAGCTGAATGCCCCTCAGTCCGTTTCGGGATTGGATATTTTACCGAACGTCTACCAACTAGTTTCGTCCACGCTGATTTCTACTCGGCGTTACCAAGAGGGATATCGTGGCGCAGTAATTGGTAGCTCGAGAAGAGCCGCACTCTCGAGAACCTGTAGATCACCCCTTTTAGTGTGGCTCAAAGACAAGGCAGGACATTATCGTATCATTGGTAGGCGCCCGCAACTTTGGCCCCCCTCCTAAGGAGTGAAGTTCGAGGGCTGCTGTAAACAACGGGTAATAATCCTGTCACCCCCGGAATGTCTCATGGTTCCAACAAGAATACGACGAGCCGTCATTTTGGAGATGGATGGGACTCGGCGAAAATGTTACATACATCCCCCGTATAT
>P7_0
ATCCGCCCTGTATCCCTGTGCGAGCAGAAGCTTGGCACGGATTCCCGTGCTTTATGGGATAGATTCAAGGGCATGGTTGTACGAGAGGACTATGAACGGACGGTGCTAAAACCAAAGGGGCCTACTTGCTTAGGGGCGGTCGCTTCGTAACTGGAGGTAGCGGCTACTGACAACGTTCATCTATGGCAAGGTTATCGTGAACGAACCGGTGTAGCGGGGGGACTAATTGAAGAGCCACACCCGTAAACGATGAACCACAGTACGTCTCCCGCACAGTTTATCGAATACATTTGTCTAACCTGTTGCGGGCTTCAACGCCATGGTATACCACTTCCATGCAAACCGGCGATTATGCAGAAGCAATTACATGGCGAACCAGCCCCCGGGTTACCAACCCAAGATATGTAATAGGCGACTAAGGTCACGCACTCGTCGGTGCAAGTGCTGCACACAGGCTTTTAGATCACTTAATATGATTTGAGGCGACGAGGGTGGAGGGTGTTCTTCATAGCTTCAGGTAGGCCTAGAAAGACGACAAGACGGGTAGATGTGTTTTCCGCATCGCGCCGAGAGTAGGTAGACCGACAGTGGACCGGCAGTATCGCCCAGCTGGCTCCTGTCTATGACGTAGGACCACTTTCCAAGCCATGAGGAGAGGACTGCTACGCTGGTGGAAGTAATACCGGCGCATCCCCTTCTGGGATGCAGACTCCGAGTAATGCGAGACATACTCATTTATTCATACAACAAATAATGCAAGATCGCAGGTACAGTCCTTGTGGTATTAATTAATGGGTTACCCGCAAGTCCGCCATACAACTGGATATACCGGTCAATCCTTTGCTTGTTTATACCCGTGTTGTTGCAATAAGGACGGCCAATAATAGTTGACGCTCGTTAGGACGGTAGGAAAACTCAAAGGTTGTCGGGACCAATTCGACAACACCGCTATTTCACATATGGGAATAACGCTACCATTTCCACCGGAAAATACTCCGAGATTAGGGTAGACACCAGCCAATACTCAGCTCACAAGCCGCTCGCTATAACCATTACAAGGCAGGAGTTGAGCATAGCCCCGGTTCGTTGAGTATCGAGCTGGGCGGTAGCGTAGCTGAATGCCCCTCAGTCCGTTTCGGGATTGGATATTTTACCGAATGTCTACCAACTAGTTTCGTCCACGCTGATTTCTATTCGGCGTTACCAAGAGGGATATCGTGGCGCAGTAATTGGTAGCTCGAGAAGAGCCGCACTCTCGAGAACCTGTAGATCACCCCTTTTAGTGTGGCTCAAAGACAAGGCAGGACATTATCGTATCATTGGTAGGCGCCCGCAACTTTGGCCCCCCTCCTAAGGAGTGAAGTTCGAGGGCTGCTGTAAACAACGGGTAATAATCCTGTCACCCCCGGAATGTCTCATGGTTCCAACAAGAATACGACGAGCCGTCATTTTGGAGATGGATGGGACTCGGCGAACATGTTACATACATCCCCCGTATAT
>P11_0
ATCCGCCCTGTATCCCTGTGCGAGCAGAAGCTTGGCACGGATTCCCGTGCTTTATGGGATAGATTCAAGGGCATGGTTGTACGAGAGGACTATGAACGGACGGTGCTAAAACCAAAGGGGCCTACTTGCTTAGGGGCGGTCGCTTCGTAACTGGAGGTAGCGGCTACTGACAACGTTCATCTATGGCAAGGTTATCGTGAACGAACCGGTGTAGCGGGGGGACTAATTGAAGAGCCACACCCGTAAACGATGAACCACAGTACGTCTCCCGCACAGTTTATCGAATACATTTGTCTAACCTGTTGCGGGCTTCAACGCCATGGTATACCACTTCCATGCAAACCGGCGATTATGCAGAAGCAATTACATGGCGAACTAGCCCCCGGGTTACCAACCCAAGATATGTAATAGGCGACTAAGGTCACGCACTCGTCGGTGCAAGTGCTGCACACAGGCTTTTAGATCACTTAATATGATTTGAGGCGACGAGGGTGGAGGGTGTTCCTCATAGCTTCAGGTAGGCCTAGAAAGACGACAAGACGGGTAGATGTGTTTTCCGCATCGCGCCGAGAGTAGGTAGACCGACCGTGGACCGGCAGTATCGCCCAGCTGGCTCCTGTCTATGACGTATGACCACTTTCCAAGCAATGAGGAGAGGACTGCTACGCTGGTGGAAGTAATACCGGCGCATCCCCTTCTGGGATGCAGACTCCGAGTAATGCGAGACATACTCATTTATTCATACAACAAATAATGCAAGATCGCAGGTACAGTCCTTGTGGTATTAATTAATGGGTTACCCGCAAGTCCGCCATACAACTGGATATACCGGTCAATCCTTTGCTTGTTTATACCCGTGTTGTTGCAATAAGGACGGCCAATAATAGTTGACGCTCGTTAGGACGGTAGGAAAACTCAAAGGTTGTCGGAACCAATTCGACAACACCGCTATTTCACATATGGGAATAACGCTACCATTTCCACCGGAAAATACTCCGAGATTAGGGTAGACACCAGTCAATACTCAGCTCACAAGCCGCTCGCTATAACCATTACAAGGCAGGAGTTGAGCATAGCCCCGGTTCGTTGAGTATCGAGCTGGGCGGTAGCGTAGCTGAATGCCCCTCAGTCCGTTTCGGGATTGGATATTTTACCGAACGTCTACCAACTAGTTTCGTCCACGCTGATTTCTACTCGGCGTTACCAAGAGGGATATCGTGGCGCAGTAATTGGTAGCTCGAGAAGAGCCGCACTCTCGAGAACCTGTAGATCACCCCTTTTAGTGTGGCTCAAAGACAAGGCAGGACATTATCGTATCATTGGTAGGCGCCCGCAACTTTGGCCCCCCTCCTAAGGAGTGAAGTTCGAGGGCTGCTGTAAACAACGGGTAATAATCCTGTCACCCCCGGAATGTCTCATGGTTCCAACAAGAATACGACGAGCCGTCATTTTGGAGATGGATGGGACTCGGCGAAAATGTTACATACATCCCCCGTATAT
>P8_0
ATCCGCCCTGTATCCCTGTGCGAGCAGAAGCTTGGCACGGATTCCCGTGCTTTATGGGATAGATTCAAGGGCATGGTTGTACGAGAGGACTATGAACGGACGGTGCTAAAACCAAAGGGGCCTACTTGCTTAGGGGCGGTCGCTTCGTAACTGGAGGTAGCGGCTACTGACAACGTTCATCTATGGCAAGGTTATCGTGAACGAACCGGTGTAGCGGGGGGACTAATTGAAGAGCCACACCCGTAAACGATGAACCACAGTACGTCTCCCGCACAGTTTATCGAATACATTTGTCTAACCTGTTGCGGGCTTCAACGCCATGGTATACCACTTCCATGCAAACCGGCGATTATGCAGAAGCAATTACATGGCGAACCAGCCCCCGGGTTACCAACCCAAGATATGTAATAGGCGACTAAGGTCACGCACTCGTCGGTGCAAGTGCTGCACACAGGCTTTTAGATCACTTAATATGATTTGAGGCGACGAGGGTGGAGGGTGTTCTTCATAGCTTCAGGTAGGCCTAGAAAGACGACAAGACGGGTAGATGTGTTTTCCGCATCGCGCCGAGAGTAGGTAGACCGACCGTGGACCGGCAGTATCGCCCAGCTGGCTCCTGTCTATGACGTATGACCACTTTCCAAGCAATGAGGAGAGGACTGCTACGCTGGTGGAAGTAATACCGGCGCATCCCCTTCTGGGATGCAGACTCCGAGTAATGCGAGACATACTCATTTATTCATACAACAAATAATGCAAGATCGCAGGTACAGTCCTTGTGGTATTAATTAATGGGTTACCCGCAAGTCCGCCATACAACTGGATATACCGGTCAATCCTTTGCTTGTTTATACCCGTGTTGTTGCAATAAGGACGGCCAATAATAGTTGACGCTCGTTAGGACGGTAGGAAAACTCAAAGGTTGTCGGGACCAATTCGACAACACCGCCATTTCACATATGGGAATAACGCTACCATTTCCACCGGAAAATACTCCGAGATTAGGGTAGACACCAGTCAATACTCAGCTCACAAGCCGCTCGCTATAACCATTACAAGGCAGGAGTTGAGCATAGCCCCGGTTCGTTGAGTATCGAGCTGGGCGGTAGCGTAGCTGAATGCCCCTCAGTCCGTTTCGGGATTGGATATTTTACCGAACGTCTACCAACTAGTTTCGTCCACGCTGATTTCTACTCGGCGTTACCAAGAGGGATATCGTGGCGCAGTAATTGGTAGCTCGAGAAGAGCCGCACTCTCGAGAACCTGTAGATCACCCCTTTTAGTGTGGCTCAAAGACAAGGCAGGACATTATCGTATCATTGGTAGGCGCCCGCAACTTTGGCCCCCCTCCTAAGGAGTGAAGTTCGAGGGCTGCTGTAAACAACGGGTAATAATCCTGTCACCCCCGGAATGTCTCATGGTTCCAACAAGAATACGACGAGCCGTCATTTTGGAGATGGATGGGACTCGGCGAAAATGTTACATACATCCCCCGTATAT
>P9_0
ATCCGCCCTGTATCCCTGTGCGAGCAGAAGCTTGGCACGGATTCCCGTGCTTTATGGGATAGATTCAAGGGCATGGTTGTACGAGAGGACTATGAACGGACGGTGCTAAAACCAAAGGGGCCTACTTGCTTAGGGGCGGTCGCTTCGTAACTGGAGGTAGCGGCTACTGACAACGTTCATCTATGGCAAGGTTATCGTGAACGAACCGGTGTAGCGGGGGGACTAATTGAAGAGCCACACCCGTAAACGATGAACCACAGTACGTCTCCCGCACAGTTTATCGAATACATTTGTCTAACCTGTTGCGGGCTTCAACGCCATGGTATACCACTTCCATGCAAACCGGCGATTATGCAGAAGCAATTACATGGCGAACCAGCCCCCGGGTTACCAACCCAAGATATGTAATAGGCGACTAAGGTCACGCACTCGTCGGTGCAAGTGCTGCACACAGGCTTTTAGATCACTTAATATGATTTGAGGCGACGAGGGTGGAGGGTGTTCTTCATAGCTTCAGGTAGGCCTAGAAAGACGACAAGACGGGTAGATGTGTTTTCCGCATCGCGCCGAGAGTAGGTAGACCGACCGTGGACCGGCAGTATCGCCCAGCTGGCTCCTGTCTATGACGTATGACCACTTTCCAAGCAATGAGGAGAGGACTGCTACGCTGGTGGAAGTAATACCGGCGCATCCCCTTCTGGGATGCAGACTCCGAGTAATGCGAGACATACTCATTTATTCATACAACAAATAATGCAAGATCGCAGGTACAGTCCTTGTGGTATTAATTAATGGGTTACCCGCAAGTCCGCCATACAACTGGATATACCGGTCAATCCTTTGCTTGTTTATACCCGTGTTGTTGCAATAAGGACGGCCAATAATAGTTGACGCTCGTTAGGACGGTAGGAAAACTCAAAGGTTGTCGGGACCAATTCGACAACACCGCCATTTCACATATGGGAATAACGCTACCATTTCCACCGGAAAATACTCCGAGATTAGGGTAGACACCAGTCAATACTTAGCTCACAAGCCGCTCGCTATAACCATTACAAGGCAGGAGTTGAGCATAGCCCCGGTTCGTTGAGTATCGAGCTGGGCGGTAGCGTAGCTGAATGCCCCTCAGTCCGTTTCGGGATTGGATATTTTACCGAACGTCTACCAACTAGTTTCGTCCACGCTGATTTCTACTCGGCGTTACCAAGAGGGATATCGTGGCGCAGTAATTGGTAGCTCGAGAAGAGCCGCACTCTCGAGAACCTGTAGATCACCCCTTTTAGTGTGGCTCAAAGACAAGGCAGGACATTATCGTATCATTGGTAGGCGTCCGCAACTTTGGCCCCCCTCCTAAGGAGTGAAGTTCGAGGGCTGCTGTAAACAACGGGTAATAATCCTGTCACCCCCGGAATGTCCCATGGTTCCAACAAGAATACGACGAGCCGTCATTTTGGAGATGGATGGGACTCGGCGAAAATGTTACATACATCCCCCGTATAT
>P6_0
ATCCGCCCTGTATCCCTGTGCGAGCAGAAGCTTGGCACGGATTCCCGTGCTTTATGGGATAGATTCAAGGGCATGGTTGTACGAGAGGACTATGAACGGACGGTGCTAAAACCAAAGGGGCCTACTTGCTTAGGGGCGGTCGCTTCGTAACTGGAGGTAGCGGCTACTGACAACGTTCATCTATGGCAAGGTTATCGTGAACGAACCGGTGTAGCGGGGGGACTAATTGAAGAGCCACACCCGTAAACCATGAACCACAGTACGTCTCCCGCACAGTTTATCGAATACATTTGTCTAACCTGTTGCGGGCTTCAACGCCATGGTATACCACTTCCATGAAAACCGGCGATTATGCAGAAGCAATTACATGGCGAACCAGCCCCCGGGATACCAACCCAAGATATGTAATAGGCGACTAAGGTCACGCACTCGTCGGTGCAAGTGCTGCACACAGGCTTTTAGATCACTTAATATGATTTGAGGCGACGAGGGTGGAGGGTGTTCTTCATAGCTTCAGGTAGGCCTAGAAAGACGACAAGACGGGTAGATGTGTTTTCCGCATCGCGCCGAGAGTAGGTAGACCGACCGTGGACCGGCAGTATCGCCCAGCTGGCTCCTGTCTATGACGTATGACCACTTTCCAAGCAATGAGGAGAGGACTGCTACGCTGGTTGAAGTAATACCGGCGCATCCCCTTCTGGGATGCAGACTCCGAGTAATGCGAGACATACTCATTTATTCATACAACAAATAATGCAAGATCGCAGGTACAGTCCTTGTGGTATTAATTAATGGGTTACCCGCAAGTCCGCCATACAACTGGATATACCGGTCAATCCTTTGCTTGTTTATACCCGTGTTGTTGCAATAAGGACGGCCAATAATAGTTGACGCTCGTTAGGACGGTAGGAAAACTCAAAGGTTGTCGGGACCAATCCGACAACACCGCTATTTCACATATGGGAATAACGCTACCATTTCCACCGGAAAATACTCCGAGATTAGGGTAGACACCAGTCAATACTCAGCTCACAAGCCGCTCGCTATAACCATTACAAGGCAGGAGTTGAGCATAGCCCCGGTTCGTTGAGTATCGAGCTGGGCGGTAGCGTAGCTGAATGCCCCTCAGTCCGTTTCGGGATTGGATATTTTACCGAACGTCTACCAACTAGTTTCGTCCACGCTGATTTCTACTCGGCGTTACCAAGAGGGATATCGTGGCGCAGTAATTGGTAGCTCGAGAAGAGCCGCACTCTCGAGAACCTGTAGATCACCCCTTTTAGTGTGGCTCAAAGACAAGGCAGGACATTATCGTATCATTGGTAGGCGCCCGCAACTTTGGCCCCCCTCCTAAGGAGTGAAGTTCGAGGGCTGCTGTAAACAACGGGTAATAACCCTGTCACCCCCGGAATGTCTCATGGTTCCAACAAGAATACGACGAGCCGTCATTTTGGAGATGGATGGGACTCGGCGAAAATGTTACATACATCCCCCGTATAT
>P5_0
ATCCGCCCTGTATCCCTGTGCGAGCAGAAGCTTGGCACGGATTCCCGTGCTTTATGGGATAGATTCAAGGGCATGGTTGTACGAGAGGACTATGAACGGACGGTGCTAAAACCAAAGGGGCCTACTTGCTTAGGGGCGGTCGCTTCGTAACTGGAGGTAGCGGCTACTGACAACGTTCATCTATGGCAAGGTTATCGTGAACGAACCGGTGTAGCGGGGGGACTAATTGAAGAGCCACACCCGTAAACGATGAACCACAGTACGTCTCCCGCACAGTTTATCGAATACATTTGTCTAACCTGTTGCGGGCTTCAACGCCATGGTATACCACTTCCATGAAAACCGGCGATTATGCAGAAGCAATTACATGGCGAACCAGCCCCCGGGTTACCAACCCAAGATATGTAATAGGCGACTAAGGTCACGCACTCGTCGGTGCAAGTGCTGCACACAGGCTTTTAGATCACTTAATATGATTTGAGGCGACGAGGGTGGAGGGTGTTCTTCATAGCTTCAGGTAGGCCTAGAAAGACGACAAGACGGGTAGATGTGTTTTCCGCATCGCGCCGAGAGTAGGTAGACCGACCGTGGACCGGCAGTATCGCCCAGCTGGCTCCTGTCTATGACGTATGACCACTTTCCAAGCAATGAGGAGAGGACTGCTACGCTGGTTGAAGTAATACCGGCGCATCCCTTTCTGGGATGCAGACTCCGAGTAATGCGAGACATACTCATTTATTCATACAACAAATAATGCAAGATCGCAGGTACAGTCCTTGTGGTATTAATTAATGGGTTACCCGCAAGTCCGCCATACAACTGGATATACCGGTCAATCCTTTGCTTGTTTATACCCGTGTTGTTGCAATAAGGACGGCCAATAATAGTTGACGCTCGTTAGGACGGTAGGAAAACTCAAAGGTTGTCGGGACCAATTCGACAACACCGCTATTTCACACATGGGAATAACGCTACCATTTCCACCGGAAAATACTCCGAGATTAGGGTAGACACCAGTCAATACTCAGCTCACAAGCCGCTCGCTATAACCATTACAAGGCAGGAGTTGAGCATAGCCCCGGTTCGTTGAGTATCGAGCTGGGCGGTAGCGTAGCTGAATGCCCCTCAGTCCGTTTCGGGATTGGATATTTTACCGAACGTCTACCAACTAGTTTCGTCCACGCTGATTTCTACTCGGCGTTACCAAGAGGGATATCGTGGCGCAGTAATTGGTAGCTCGAGAAGAGCCGCACTCTCGAGAACCTGTAGATCACCCCTTTTAGTGTGGCTCAAAGACAAGGCAGGACATTATCGTATCATTGGTAGGCGCCCGCAACTTTGGCCCCCCTCCTAAGGAGTGAAGTTCGAGGGCTGCTGTAAACAACGGGTAATAACCCTGTCACCCCCGGAATGTCTCATGGTTCCAACAAGAATACGACGAGCCGTCATTTTGGAGATGGATGGGACTCGGCGAAAATGTTACATACATCCCCCGTATAT
