# Supplementary material for: SCOTTI: Efficient Reconstruction of Transmission within Outbreaks with the Structured Coalescent
Source: PLoS Comput Biol. 2016 Sep 28;12(9):e1005130. doi: 10.1371/journal.pcbi.1005130 (PMC5040440; doi:10.1371/journal.pcbi.1005130)
Supplement: S1 Data — File containing information to replicate results. (ZIP) [file pcbi.1005130.s002.zip › S1 Data/SCOTTI_EpiData_FMDV.xml]

<beast version='2.0' namespace='beast.evolution.alignment:beast.core:beast.core.parameter:beast.evolution.tree:beast.evolution.tree.coalescent:beast.core.util:beast.evolution.operators:beast.evolution.sitemodel:beast.evolution.substitutionmodel:beast.evolution.likelihood:beast.evolution.tree:beast.math.distributions:multitypetreeVolz.distributions:multitypetreeVolz.operators:multitypetreeVolz.util'>

   <alignment spec="beast.evolution.alignment.Alignment" id="alignment"
	      dataType="nucleotide">

    <sequence taxon='IP3c-46' value='-----------------GGTCTCACCCCTAGTAAGCCAACGACAGTCCCTGCGTTGCACTCCACACTTACGTTGTACACACGCGGGACCCGATGGACTTTCGTTCACCCACCTACAGCTGGACTCACGGCACCGCGTGGCCATTTTAGCTGGATTGTGCGGACGAACACTGCTTGCGCACCTCGCGTGACCAGTTAGTACTCTTACCACTCTCCGCCTACTTGGTCGTTAGCGCTGTCTTGGGCACTCCTGTTGGGGGCCGTTCGACGCTCCACGGGCTCTCCTGTGTGACATCTACGGTGATGGGGCCGTTTCGCGCGTGCTGGTCGTCTGGACTGCTTCGGCTGTCACCCGACGCCCGCCNNNNNCCCCCCCCCCCCNNNNNTTTACCGTCGTTCCCGACGTAAAAGGGAGGTAACCACAAGCTTGAAACCGTCCAGCCCGACGAAAAAGGGTGGTAACCACAAGCTTACTGCCGTCTTTCCCGACGTTAAAGGGATGAAACCACAAGACTTACCTTCGCTCGGAAGTAAAACGACAAACACGCACAGTTTTGCCCGTTTTCATGAGAAATGGGACGTCTGCGCACGAAACGCGCCGTCGCTTGAGGAGGACTTGTACAAACACGATCTATGCAGGTTTCCCCAACTGACACAAACCGTGCAACTTGAAACTCCGCCTGGTCTTTCCAGGTCTAGAGGGGTAACATTTTGTACTGTGTTTGACTCCACGCTCGATCCACTAGCGAGTGTTAGTAGCGGTACTGCTGTCTCGTAGCGGAGCATGTTGGCCGTGGGAACACCTCCTTGGTAACAAGGACCCACGGGGCCGAAAGCCACGTCCTAACGGACCCAACATGTGTGCAACCCCAGCACGGCAGCTTTACTGTGAAACCCACTTCAAGGTGACATTGTTACTGGTACTCAAACACTGGTGACAGGCTAAGGATGCCCTTCAGGTACCCCGAGGTAACAAGCGACACTCGGGATCTGAGAAGGGGACTGGGACTTCTTTAAAGTGCCCAGTTTAAAAAGCTTCTACGCCTGAATAGGTGACCGGAGGCCGGCACCTTTCCTTTTATAAACACTGAACACATGAATACAACTGACTGTTTTATCGCTTTGGTACAGGCTATCAGAGAGATTAAAGCACTTTTCCTACCACGCACCACAGGAAAAATGGAACTGACACTGTACAACGGTGAGAAGAAGACCTTTTACTCCAGGCCCAACAACCACGACAACTGCTGGTTGAACGCCATCCTCCAGTTGTTCAGGTACGTTGAAGAACCATTCTTCGACTGGGTCTACAGTTCGCCTGAGAACCTCACGCTTGAAGCCATCAAGCAGTTGGAGGACCTCACAGGGCTTGAACTGCACGAGGGTGGACCACCTGCTCTCGTGATCTGGAACATCAAGCACTTGCTCCACACCGGCATTGGCACCGCCTCGCGACCCAGCGAGGTGTGCATGGTGGATGGTACGGACATGTGCTTGGCTGATTTCCATGCAGGCATTTTCCTTAAGGGGCAAGAACACGCTGTGTTCGCGTGTGTCACCTCCAACGGGTGGTACGCGATTGATGATGAGGACTTCTACCCCTGGACGCCGGACCCATCCGACGTTCTGGTGTTTGTCCCGTACGATCAAGAACCACTCAACGGGGAATGGAAAGCCAAGGTTCAACGCAAGCTCAAAGGGGCTGGACAATCCAGTCCAGCGACCGGCTCGCAGAACCAATCTGGCAATACTGGCAGCATAATAAACAACTACTACATGCAGCAGTATCAAAACTCCATGGACACACAGCTTGGTGACAACGCAATCAGTGGAGGCTCTAACGAGGGCTCCACCGACACAACCTCCACCCACACAACCAACACCCAGAACAATGACTGGTTCTCCAAACTTGCAAGCTCTGCTTTCAGCGGTCTTTTCGGCGCTCTTCTCGCCGACAAGAAGACAGAGGAGACCACTCTCCTCGAAGACCGCATCCTCACCA
			CCCGTAACGGCCACACCACGTCGACAACCCAGTCAAGCGTTGGAGTCACATACGGGTACGCAACAGCTGAGGATTTTGTGAGCGGACCGAACACTTCTGGTCTCGAGACCAGAGTTGTGCAGGCAGAACGGTTTTTCAAAACCCACCTCTTCGACTGGGTCACCAGTGACTCATTCGGACGTTGCCACCTCCTGGAACTCCCGACCGACCACAAAGGTGTCTACGGCAGCCTGACCGACTCGTATGCATATATGAGGAACGGCTGGGATGTCGAGGTCACCGCGGTTGGCAACCAGTTCAACGGAGGGTGCCTGCTGGTCGCAATGGTACCAGAGCTTTGTTCTATCCAAAAGAGGGAACTGTACCAGCTCACACTCTTCCCTCACCAGTTCATCAACCCACGCACGAACATGACTGCGCACATTACAGTGCCCTTTGTTGGCGTTAACCGCTACGACCAGTACAAGGTTCACAAGCCTTGGACCCTTGTGGTTATGGTTGTAGCCCCTCTGACCGTCAACACTGAAGGTGCCCCTCAGATCAAGGTGTATGCCAACATTGCCCCAACTAACGTGCACGTCGCGGGTGAGTTTCCTTCCAAAGAGGGAATATTCCCCGTGGCCTGTAGCGACGGCTATGGTGGCCTGGTGACCACGGACCCGAAGACGGCTGACCCCGTTTATGGGAAAGTGTTCAACCCCCCCCGCAACCAGTTGCCGGGGCGTTTTACCAACCTCCTTGATGTGGCTGAGGCATGCCCGACGTTTCTGCACTTCGAGGGTGGCGTACCGTACGTGACCACGAAAACAGACTCGGACAGGGTGCTTGCTCAGTTTGATATGTCTTTGGCAGCAAAACACATGTCAAACACCTTCCTCGCAGGTCTTGCGCAGTACTACACACAGTACAGTGGCACCATCAACCTGCACTTCATGTTCACAGGACCCACTGACGCGAAGGCGCGTTACATGATTGCCTACGCCCCACCGGGCATGGAGCCGCCCAAGACACCTGAGGCGGCCGCGCACTGCATTCATGCTGAATGGGACACTGGGTTGAACTCAAAGTTTACTTTTTCCATCCCCTACCTCTCGGCCGCCGATTACGCGTACACCGCGTCTGACGTGGCCGAGACCACAAATGTGCAGGGATGGGTTTGCTTGTTTCAAATTACACATGGCAAGGCCGACGGCGACGCTCTGGTCGTACTGGCTAGTGCTGGTAAAGACTTTGAGCTAAGGCTGCCGGTGGACGCCCGTGCGGAAACCACTTCTGCGGGCGAGTCAGCGGATCCTGTCACCACCACTGTTGAAAACTACGGTGGCGAAACACAGATCCAGAGGCGCCAACACACGGACGTCTCGTTCATTATGGACAGATTTGTGAAAGTGACACCGCAAAACCAAATTAACATTTTGGACCTCATGCAGGTCCCATCACACACTTTGGTGGGAGCGCTCCTACGCGCGTCCACTTACTACTTCTCTGACTTGGAGATAGCAGTAAAACACGAGGGAGACCTCACCTGGGTTCCAAATGGAGCGCCTGAAAAGGCGTTGGACAACACCACCAACCCAACTGCTTACCACAAGGCACCACTCACCCGGCTTGCCCTGCCCTACACTGCGCCCCACCGCGTGTTGGCAACCGTGTACAACGGTGAGTGCAGGTACAGCAGAAATGCTGTGCCCAACTTGAGAGGTGACCTTCAAGTGTTGGCTCAAAAGGTGGCACGGACGCTGCCTACCTCCTTCAACTACGGTGCCATCAAAGCGACCCGGGTCACCGAGTTGCTTTACCGGATGAAGAGGGCCGAAACATACTGTCCAAGGCCCTTGCTGGCAATCCACCCAACTGAAGCCAGACACAAACAGAAAATTGTGGCACCGGTGAAACAGACTTTGAATTTTGACCTTCTGAAGTTGGCAGGAGACGTTGAGTCCAACCCTGGGCCCTTCTTCTTCTCCGACGTTAGGTCGAACTTCTCCAAACTGGTGGAA
			ACTATCAACCAGATGCAGGAGGACATGTCAACAAAACACGGGCCTGACTTTAACCGGTTAGTGTCCGCATTTGAGGAATTGGCCATTGGAGTGAAAGCCATCAGAACCGGTCTCGACGAGGCCAAACCCTGGTACAAGCTTATCAAGCTCCTAAGCCGCCTGTCGTGCATGGCCGCTGTGGCAGCACGGTCCAAGGACCCAGTCCTTGTGGCCATCATGCTGGCCGACACCGGTCTCGAGATTCTGGACAGCACCTTCGTCGTGAAGAAGATCTCCGACTCGCTCTCCAGTCTCTTTCACGTGCCGGCCCCCGTCTTCAGTTTCGGAGCACCGGTCCTGTTGGCCGGGTTGGTCAAAGTCGCCTCGAGTTTCTTCCGGTCTACACCCGAAGACCTTGAGAGAGCAGAGAAACAGCTCAAAGCACGTGACATCAACGACATCTTCGCCATTCTCAAGAACGGCGAGTGGCTGGTCAAACTGATCCTTGCCATCCGCGACTGGATTAAGGCTTGGATCGCCTCAGAAGAGAAGTTTGTCACCATGACAGACTTGGTGCCTGGCATCCTTGAAAAGCAGCGGGATCTGAACGACCCGAGCAAGTACAAGGAAGCCAAGGAGTGGCTCGACAACGCGCGCCAAGCGTGTTTGAAGAGCGGGAACGTCCACATTGCCAACCTGTGTAAAGTGGTCGCTCCAGCACCCAGCAAGTCGAGGCCCGAACCCGTGGTTGTTTGTCTCCGCGGCAAATCTGGCCAGGGCAAGAGCTTCCTTGCAAACGTGCTTGCACAGGCAATTTCCGCCCACTTCACCGGCAGAACCGACTCAGTGTGGTACTGCCCACCTGACCCTGACCACTTCGACGGTTACAACCAGCAAACCGTCGTTGTGATGGATGATTTGGGCCAGAACCCTGACGGCAAGGACTTCAAATACTTTGCCCAAATGGTCTCGACCACAGGGTTCATCCCGCCCATGGCATCACTCGAGGACAAAGGTAAACCTTTCAACAGCAAAGTCATCATCGCGACCACCAACTTGTACTCGGGCTTCACCCCGAGGACTATGGTGTGTCCCGACGCACTGAACCGGAGGTTTCACTTTGACATCGATGTGAGTGCTAAGGATGGGTACAAAATTAACAACAAATTGGACATTATCAAAGCACTTGAAGACACCCACACCAACCCAGTGGCAATGTTTCAATACGACTGTGCCCTTCTCAACGGCATGGCCGTTGAAATGAAGAGAATGCAACAAGACATGTTCAAGCCTCAACCACCCCTCCAGAATGTGTACCAGCTTGTTCAGGAGGTGATTGATCGGGTCGAGCTCCATGAGAAAGTGTCGAGCCACCCGATCTTCAAGCAGATCTCAATTCCTTCCCAAAAATCTGTGTTGTACTTTCTCATTGAGAAGGGCCAACATGAGGCAGCAATTGAATTCTTTGAGGGCATGGTCCACGACTCTATTAAGGAGGAACTCCAACCCCTCCTCCAACAAACTTCATTTGTGAAACGCGCTTTCAAGCGCCTGAAGGAAAATTTTGAGATTGTTGCTCTGTGTTTAACACTTTTGGCAAACATTGTGATCATGGTCCGTGAGACTCGCAAGAGGCAGAAAATGGTGGATGATGCAGTGAATGAGTACATTGAGAAAGCAAACATCACCACAGATGACAAGACTCTTGACGAGGCGGAGAAGAGCCCTCTAGAGACCAGCGGCGCCAGCACCGTTGGCTTTAGAGAGAGAACTCTCCCAGGTCAAAAGGCATGCGATGACGTGAACTCCGAGCCTGCCCAACCTGTTGAGGAGCAACCACAAGCTGAAGGACCCTACGCCGGACCACTCGAGCGTCAGAAACCTCTGAAAGTGAGAGCCAAGCTCCCACAGCAGGAGGGGCCTTACGCTGGTCCAATGGAGAGACAGAAACCGCTAAAAGTGAAAGCAAAAGCCCCGGTCGTGAAGGAAGGACCTTACGAGGGACCGGTGAAGAAGCCTGT
			CGCTTTGAAAGTGAAAGCTAAGAACCTGATTGTCACTGAGAGTGGTGCCCCACCGACCGACTTGCAAAAGATGGTCATGGGCAACACAAAGCCTGTTGAGCTCATCCTCGACGGGAAGACAGTAGCCATTTGCTGCGCTACTGGAGTGTTTGGCACTGCTTACCTCGTGCCTCGTCACCTCTTCGCAGAGAAGTATGACAAGATCATGTTGGACGGCAGAGCCATGACAGACAGTGACTACAGAGTGTTTGAGTTTGAGATCAAAGTAAAAGGACAGGACATGCTCTCAGACGCCGCGCTCATGGTGCTCCACCGTGGGAACCGCGTGAGGGACATCACGAAGCACTTTCGTGACACAGCAAGAATGAAGAAAGGCACCCCCGTTGTCGGTGTGATTAACAACGCCGATGTCGGGAGACTGATTTTCTCCGGTGAGGCCCTTACTTACAAGGACATTGTGGTTTGTATGGACGGAGACACCATGCCCGGCCTCTTTGCCTACAGAGCCGCCACCAAGGCTGGCTACTGCGGAGGAGCCGTTCTCGCCAAAGACGGAGCTGACACTTTCATCGTCGGCACTCACTCTGCAGGAGGCAACGGAGTTGGATACTGCTCATGCGTTTCCAGGTCCATGCTTCTTAAAATGAAGGCACACATTGACCCCGAACCACACCACGAGGGGTTGATTGTGGACACCAGAGATGTGGAAGAGCGCGTTCACGTGATGCGCAAAACCAAGCTTGCACCCACCGTTGCACACGGTGTGTTCAACCCCGAGTTTGGGCCCGCTGCCTTGTCCAACAAGGACCCGCGTCTGAACGAGGGTGTTGTCCTCGATGAAGTCATCTTCTCCAAACACAAGGGAGACACAAAGATGTCTGAGGAGGACAAAGCGCTGTTCCGCCGCTGTGCTGCTGACTACGCGTCACGCCTGCACAGCGTGTTGGGCACAGCAAATGCCCCATTGAGCATCTACGAGGCAATCAAGGGTGTCGACGGACTCGACGCCATGGAACCAGATACAGCGCCCGGCCTCCCCTGGGCCCTCCAGGGTAAACGCCGCGGCGCGCTCATCGACTTCGAAAACGGCACGGTCGGACCCGAAGTCGAGGCTGCCCTGAAGCTCATGGAGAAGAGAGAATACAAATTTGCTTGTCAGACCTTCCTGAAGGACGAGATTCGCCCGATGGAGAAAGTACGTGCCGGCAAGACTCGCATTGTCGACGTCTTGCCCGTTGAGCATATTCTTTACACCAGGATGATGATTGGCAGATTTTGTGCACAGATGCACTCAAACAACGGACCGCAAATTGGCTCAGCGGTCGGTTGCAACCCTGATGTTGATTGGCAGAGATTTGGCACACACTTCGCCCAGTACAGAAACGTGTGGGATGTGGACTATTCGGCCTTTGATGCTAATCACTGCAGTGATGCCATGAACATCATGTTTGAGGAGGTGTTTCGCACGGAGTTCGGCTTCCACCCGAATGCCGAGTGGATCCTGAAGACTCTTGTGAACACGGAACACGCCTATGAGAACAAACGCATCACTGTTGAAGGCGGAATGCCGTCTGGTTGTTCCGCAACAAGCATCATCAACACAATTTTGAACAACATCTACGTGCTCTACGCCCTGCGTAGACACTATGAGGGAGTTGAGCTGGACACATACACCATGATCTCCTACGGAGACGACATCGTGGTGGCAAGTGATTATGACTTGGACTTTGAGGCTCTCAAGCCCCACTTCAAATCCCTTGGTCAAACCATCACTCCAGCTGACAAAAGCGACAAAGGTTTTGTTCTTGGTCACTCCATTACCGATGTCACTTTCCTCAAAAGACACTTCCACATGGACTATGGAACTGGGTTTTACAAACCTGTGATGGCCTCAAAGACCCTTGAGGCTATCCTCTCCTTTGCACGCCGTGGGACCATACAGGAGAAGTTGATCTCCGTGGCAGGACTCGCCGTCCACTCTGGACCAGACGAGTACCGGC
			GTCTCTTTGAGCCTTTCCAAGGTCTCTTTGAGATTCCAAGCTACAGATCACTTTACCTGCGTTGGGTGAACGCCGTGTGTGGTGACGCATAATCCCTCAGAGGCCACGACAACCGGGCTCTGAGGCGCGCGACACCTTAGGAGTGAAAGCCTGAAAGGGCTTTTCCCGCTTCCTTAATCTAAAAAAAAAAAAA-'/>

    <sequence taxon='IP5-51' value='-----------------GGTCTCACCCCTAGTAAGCCAACGACAGTCCCTGCGTTGCACTCCACACTTACGTTGTACACACGCGGGACCCGATGGACTTTCGTTCACCCACCTACAGCTGGACTCACGGCACCGCGTGGCCATTTTAGCTGGATTGTGCGGACGAACACTGCTTGCGCACCTCGCGTGACCAGTTAGTACTCTTACCACTCTCCGCCTACTTGGTCGTTAGCGCTGTCTTGGGCACTCCTGTTGGGGGCCGTTCGACGCTCCACGGGCTCTCCTGTGTGACATCTACGGTGATGGGGCCGTTTCGCGCGTGCTGGTCGTCTGGACTGCTTCGGCTGTCACCCGACGCCCGCCNNNNNCCCCCCCCCCCCNNNNNTTTACCGTCGTTCCCGACGTAAAAGGGAGGTAACCACAAGCTTGAAACCGTCCAGCCCGACGAAAAAGGGTGGTAACCACAAGCTTACTGCCGTCTTTCCCGACGTTAAAGGGATGAAACCACAAGACTTACCTTCGCTCGGAAGTAAAACGACAAACACGCACAGTTTTGCCCGTTTTCATGAGAAATGGGACGTCTGCGCACGAAACGCGCCGTCGCTTGAGGAGGACTTGTACAAACACGATCTATGCAGGTTTCCCCAACTGACACAAACCGTGCAACTTGAAACTCCGCCTGGTCTTTCCAGGTCTAGAGGGGTAACATTTTGTACTGTGTTTGACTCCACGCTCGATCCACTAGCGAGTGTTAGTAGCGGTACTGCTGTCTCGTAGCGGAGCATGTTGGCCGTGGGAACACCTCCTTGGTAACAAGGACCCACGGGGCCGAAAGCCACGTCCTAACGGACCCAACATGTGTGCAACCCCAGCACGGCAGCTTTACTGTGAAACCCACTTCAAGGTGACATTGATACTGGTACTCAAACACTGGTGACAGGCTAAGGATGCCCTTCAGGTACCCCGAGGTAACAAGCGACACTCGGGATCTGAGAAGGGGACTGGGACTTCTTTAAAGTGCCCAGTTTAAAAAGCTTCTACGCCTGAATAGGTGACCGGAGGCCGGCACCTTTCCTTTTATAAACACTGAACACATGAATACAACTGACTGTTTTATCGCTTTGGTACAGGCTATCAGAGAGATTAAAGCACTTTTCCTACCACGCACCACAGGAAAAATGGAACTGACACTGTACAACGGTGAGAAGAAGACCTTTTACTCCAGGCCCAACAACCACGACAACTGCTGGTTGAACGCCATCCTCCAGTTGTTCAGGTACGTTGAAGAACCATTCTTCGACTGGGTCTACAGTTCGCCTGAGAACCTCACGCTTGAAGCCATCAAGCAGTTGGAGGACCTCACAGGGCTTGAACTGCACGAGGGTGGACCACCTGCTCTCGTGATCTGGAACATCAAGCACTTGCTCCACACCGGCATTGGCACCGCCTCGCGACCCAGCGAGGTGTGCATGGTGGATGGTACGGACATGTGCTTGGCTGATTTCCATGCAGGCATTTTCCTTAAGGGGCAAGAACACGCTGTGTTCGCGTGTGTCACCTCCAACGGGTGGTACGCGATTGATGATGAGGACTTCTACCCCTGGACGCCGGACCCATCCGACGTTCTGGTGTTTGTCCCGTACGATCAAGAACCACTCAACGGGGAATGGAAAGCCAAGGTTCAACGCAAGCTCAAAGGGGCTGGACAATCCAGTCCAGCGACCGGCTCGCAGAACCAATCTGGCAATACTGGCAGCATAATAAACAACTACTACATGCAGCAGTATCAAAACTCCATGGACACACAGCTTGGTGACAACGCAATCAGTGGAGGCTCTAACGAGGGCTCCACCGACACAACCTCCACCCACACAACCAACACCCAGAACAATGACTGGTTCTCCAAACTTGCAAGCTCTGCTTTCAGCGGTCTTTTCGGCGCTCTTCTCGCCGACAAGAAGACAGAGGAGACCACTCTCCTCGAAGACCGCATCCTCACCA
			CCCGTAACGGCCACACCACGTCGACAACCCAGTCAAGCGTTGGAGTCACATACGGGTACGCAACAGCTGAGGATTTTGTGAGCGGACCGAACACTTCTGGTCTCGAGACCAGAGTTGTGCAGGCAGAACGGTTTTTCAAAACCCACCTCTTCGACTGGGTCACCAGTGACTCATTCGGACGTTGCCACCTCCTGGAACTCCCGACCGACCACAAAGGTGTCTACGGCAGCCTGACCGACTCGTATGCATATATGAGGAACGGCTGGGATGTCGAGGTCACCGCGGTTGGCAACCAGTTCAACGGAGGGTGCCTGCTGGTCGCAATGGTACCAGAGCTTTGTTCTATCCAAAAGAGGGAACTGTACCAGCTCACACTCTTCCCTCACCAGTTCATCAACCCACGCACGAACATGACTGCGCACATTACAGTGCCCTTTGTTGGCGTTAACCGCTACGACCAGTACAAGGTTCACAAGCCTTGGACCCTTGTGGTTATGGTTGTAGCCCCTCTGACCGTCAACACTGAAGGTGCCCCTCAGATCAAGGTGTATGCCAACATTGCCCCAACTAACGTGCACGTCGCGGGTGAGTTTCCTTCCAAAGAGGGAATATTCCCCGTGGCCTGTAGCGACGGCTATGGTGGCCTGGTGACCACGGACCCGAAGACGGCTGACCCCGTTTATGGGAAAGTGTTCAACCCCCCCCGCAACCAGTTGCCGGGGCGTTTTACCAACCTCCTTGATGTGGCTGAGGCATGCCCGACGTTTCTGCACTTCGAGGGTGACGTACCGTACGTGACCACGAAAACAGACTCGGACAGGGTGCTTGCTCAGTTTGATATGTCTTTGGCAGCAAAACACATGTCAAACACCTTCCTCGCAGGTCTTGCGCAGTACTACACACAGTACAGTGGCACCATCAACCTGCACTTCATGTTCACAGGACCCACTGACGCGAAGGCGCGTTACATGATTGCCTACGCCCCACCGGGCATGGAGCCGCCCAAGACACCTGAGGCGGCCGCGCACTGCATTCATGCTGAATGGGACACTGGGTTGAACTCAAAGTTTACTTTTTCCATCCCCTACCTCTCGGCCGCCGATTACGCGTACACCGCGTCTGACGTGGCCGAGACCACAAATGTGCAGGGATGGGTCTGCTTGTTTCAAATTACACATGGCAAGGCCGACGGCGACGCTCTGGTCGTACTGGCTAGTGCTGGTAAAGACTTTGAGCTAAGGCTGCCGGTGGACGCCCGTGCGGAAACCACTTCTGCGGGCGAGTCAGCGGATCCTGTCACCACCACTGTTGAAAACTACGGTGGCGAAACACAGATCCAGAGGCGCCAACACACGGACGTCTCGTTCATTATGGACAGATTTGTGAAAGTGACACCGCAAAACCAAATTAACATTTTGGACCTCATGCAGGTCCCATCACACACTTTGGTGGGAGCGCTCCTACGCGCGTCCACTTACTACTTCTCTGACTTGGAGATAGCAGTAAAACACGAGGGAGACCTCACCTGGGTTCCAAATGGAGCGCCTGAAAAGGCGTTGGACAACACCACCAACCCAACTGCTTACCACAAGGCACCACTCACCCGGCTTGCCCTGCCCTACACTGCGCCCCACCGCGTGTTGGCAACCGTGTACAACGGTGAGTGCAGGTACAGCAGAAATGCTGTGCCCAACTTGAGAGGTGACCTTCAAGTGTTGGCTCAAAAGGTGGCACGGACGCTGCCTACCTCCTTCAACTACGGTGCCATCAAAGCGACCCGGGTCACCGAGTTGCTTTACCGGATGAAGAGGGCCGAAACATACTGTCCAAGGCCCTTGCTGGCAATCCACCCAACTGAAGCCAGACACAAACAGAAAATTGTGGCACCGGTGAAACAGACTTTGAATTTTGACCTTCTGAAGTTGGCAGGAGACGTTGAGTCCAACCCTGGGCCCTTCTTCTTCTCCGACGTTAGGTCGAACTTCTCCAAACTGGTGGAA
			ACTATCAACCAGATGCAGGAGGACATGTCAACAAAACACGGGCCTGACTTTAACCGGTTAGTGTCCGCATTTGAGGAATTGGCCATTGGAGTGAAAGCCATCAGAACCGGTCTCGACGAGGCCAAACCCTGGTACAAGCTTATCAAGCTCCTAAGCCGCCTGTCGTGCATGGCCGCTGTGGCAGCACGGTCCAAGGACCCAGTCCTTGTGGCCATCATGCTGGCCGACACCGGTCTCGAGATTCTGGACAGCACCTTCGTCGTGAAGAAGATCTCCGACTCGCTCTCCAGTCTCTTTCACGTGCCGGCCCCCGTCTTCAGTTTCGGAGCACCGGTCCTGTTGGCCGGGTTGGTCAAAGTCGCCTCGAGTTTCTTCCGGTCTACACCCGAAGACCTTGAGAGAGCAGAGAAACAGCTCAAAGCACGTGACATCAACGACATCTTCGCCATTCTCAAGAACGGCGAGTGGCTGGTCAAACTGATCCTTGCCATCCGCGACTGGATTAAGGCTTGGATCGCCTCAGAAGAGAAGTTTGTCACCATGACAGACTTGGTGCCTGGCATCCTTGAAAAGCAGCGGGATCTGAACGACCCGAGCAAGTACAAGGAAGCCAAGGAGTGGCTCGACAACGCGCGCCAAGCGTGTTTGAAGAGCGGGAACGTCCACATTGCCAACCTGTGTAAAGTGGTCGCTCCAGCACCCAGCAAGTCGAGGCCCGAACCCGTGGTTGTTTGTCTCCGCGGCAAATCTGGCCAGGGCAAGAGCTTCCTTGCAAACGTGCTTGCACAGGCAATTTCCGCCCACTTCACCGGCAGAACCGACTCAGTGTGGTACTGCCCACCTGACCCTGACCACTTCGACGGTTACAACCAGCAAACCGTCGTTGTGATGGATGATTTGGGCCAGAACCCTGACGGCAAGGACTTTAAATACTTTGCCCAAATGGTCTCGACCACAGGGTTCATCCCGCCCATGGCATCACTCGAGGACAAAGGTAAACCTTTCAACAGCAAAGTCATCATCGCGACCACCAACTTGTACTCGGGCTTCACCCCGAGGACTATGGTGTGTCCCGACGCACTGAACCGGAGGTTTCACTTTGACATCGATGTGAGTGCTAAGGATGGGTACAAAATTAACAACAAATTGGAYATTATCAAAGCACTTGAAGACACCCACACCAACCCAGTGGCAATGTTTCAATACGACTGTGCCCTTCTCAACGGCATGGCCGTTGAAATGAAGAGAATGCAACAAGACATGTTCAAGCCTCAACCACCCCTCCAGAATGTGTACCAGCTTGTTCAGGAGGTGATTGATCGGGTCGAGCTCCATGAGAAAGTGTCGAGCCACCCGATCTTCAAGCAGATCTCAATTCCTTCCCAAAAATCTGTGTTGTACTTTCTCATTGAGAAGGGCCAACATGAGGCAGCAATTGAATTCTTTGAGGGCATGGTCCACGACTCTATTAAGGAGGAACTCCAACCCCTCCTCCAACAAACTTCATTTGTGAAACGCGCTTTCAAGCGCCTGAAGGAAAATTTTGAGATTGTTGCTCTGTGTTTAACACTTTTGGCAAACATTGTGATCATGGTCCGTGAGACTCGCAAGAGGCAGAAAATGGTGGATGATGCAGTGAATGAGTACATTGAGAAAGCAAACATCACCACAGATGACAAGACTCTTGACGAGGCGGAGAAGAGCCCTCTAGAGACCAGCGGCGCCAGCACCGTTGGCTTTAGAGAGAGAACTCTCCCAGGTCAAAAGGCATGCGATGACGTGAACTCCGAGCCTGCCCAACCTGTTGAGGAGCAACCACAAGCTGAAGGACCCTACGCCGGACCACTCGAGCGTCAGAAACCTCTGAAAGTGAGAGCCAAGCTCCCACAGCAGGAGGGGCCTTACGCTGGTCCAATGGAGAGACAGAAACCGCTAAAAGTGAAAGCAAAAGCCCCGGTCGTGAAGGAAGGACCTTACGAGGGACCGGTGAAGAAGCCTGT
			CGCTTTGAAAGTGAAAGCTAAGAACCTGATTGTCACTGAGAGTGGTGCCCCACCGACCGACTTGCAAAAGATGGTCATGGGCAACACAAAGCCTGTTGAGCTCATCCTCGACGGGAAGACAGTAGCCATTTGCTGCGCTACTGGAGTGTTTGGCACTGCTTACCTCGTGCCTCGTCACCTCTTCGCAGAGAAGTATGACAAGATCATGTTGGACGGCAGAGCCATGACAGACAGTGACTACAGAGTGTTTGAGTTTGAGATCAAAGTAAAAGGACAGGACATGCTCTCAGACGCCGCGCTCATGGTGCTCCACCGTGGGAACCGCGTGAGGGACATCACGAAGCACTTTCGTGACACAGCAAGAATGAAGAAAGGCACCCCCGTTGTCGGTGTGATTAACAACGCCGATGTCGGGAGACTGATTTTCTCCGGTGAGGCCCTTACTTACAAGGACATTGTGGTTTGTATGGACGGAGACACCATGCCCGGCCTCTTTGCCTACAGAGCCGCCACCAAGGCTGGCTACTGCGGAGGAGCCGTTCTCGCCAAAGACGGAGCTGACACTTTCATCGTCGGCACTCACTCTGCAGGAGGCAACGGAGTTGGATACTGCTCATGCGTTTCCAGGTCCATGCTTCTTAAAATGAAGGCACACATTGACCCCGAACCACATCACGAGGGGTTGATTGTGGACACCAGAGATGTGGAAGAGCGCGTTCACGTGATGCGCAAAACCAAGCTTGCACCCACCGTTGCACACGGTGTGTTCAACCCCGAGTTTGGGCCCGCTGCCTTGTCCAACAAGGACCCGCGTCTGAACGAGGGTGTTGTCCTCGATGAAGTCATCTTCTCCAAACACAAGGGAGACACAAAGATGTCTGAGGAGGACAAAGCGCTGTTCCGCCGCTGTGCTGCTGACTACGCGTCACGCCTGCACAGCGTGTTGGGCACAGCAAATGCCCCATTGAGCATCTACGAGGCAATCAAGGGTGTCGACGGACTCGACGCCATGGAACCAGATACAGCGCCCGGCCTCCCCTGGGCCCTCCAGGGTAAACGCCGCGGCGCGCTCATCGACTTCGAAAACGGCACGGTCGGACCCGAAGTCGAGGCTGCCCTGAAGCTCATGGAGAAGAGAGAATACAAATTTGCTTGTCAGACCTTCCTGAAGGACGAGATTCGCCCGATGGAGAAAGTACGTGCCGGCAAGACTCGCATTGTCGACGTCTTGCCCGTTGAGCATATTCTTTACACCAGGATGATGATTGGCAGATTTTGTGCACAGATGCACTCAAACAACGGACCGCAAATTGGCTCAGCGGTCGGTTGCAACCCTGATGTTGATTGGCAGAGATTTGGCACACACTTCGCCCAGTACAGAAACGTGTGGGATGTGGACTATTCGGCCTTTGATGCTAATCACTGCAGTGATGCCATGAACATCATGTTTGAGGAGGTGTTTCGCACGGAGTTCGGCTTCCACCCGAATGCCGAGTGGATCCTGAAGACTCTTGTGAACACGGAACACGCCTATGAGAACAAACGCATCACTGTTGAAGGCGGAATGCCGTCTGGTTGTTCCGCAACAAGCATCATCAACACAATTTTGAACAACATCTACGTGCTCTACGCCCTGCGTAGACACTATGAGGGAGTTGAGCTGGACACATACACCATGATCTCCTACGGAGACGACATCGTGGTGGCAAGTGATTATGACTTGGACTTCGAGGCTCTCAAGCCCCACTTTAAATCCCTTGGTCAAACCATCACTCCAGCTGACAAAAGCGACAAAGGTTTTGTTCTTGGTCACTCCATTACCGATGTCACTTTCCTCAAAAGACACTTCCACATGGACTATGGAACTGGGTTTTACAAACCTGTGATGGCCTCAAAGACCCTTGAGGCTATCCTCTCCTTTGCACGCCGTGGGACCATACAGGAGAAGTTGATCTCCGTGGCAGGACTCGCCGTCCACTCTGGACCAGACGAGTACCGGC
			GTCTCTTTGAGCCTTTCCAAGGTCTCTTTGAGATTCCAAGCTACAGATCACTTTACCTGCGTTGGGTGAACGCCGTGTGTGGTGACGCATAATCCCTCAGAGGCCACGACAACCGGGCTCTGAGGCGCGCGACACCTTAGGAGTGAAAGCCTGAAAGGGCTTTTCCCGCTTCCTTGATCTAAAAAAAAAAAAA-'/>

    <sequence taxon='IP8-62' value='-----------------GGTCTCACCCCTAGTAAGCCAACGACAGTCCCTGCGTTGCACTCCACACTTACGTTGTACACACGCGGGACCCGATGGACTTTCGTTCACCCACCTACAGCTGGACTCACGGCACCGCGTGGCCATTTTAGCTGGATTGTGAGGACGAACACTGCTTGCGCACCTCGCGTGACCAGTTAGTACTCTTACCACTCTCCGCCTACTTGGTCGTTAGCGCTGTCTTGGGCACTCCTGTTGGGGGCCGTTCGACGCTCCACGGGCTCTCCTGTGTGACATCTACGGTGATGGGGCCGTTTCGCGCGTGCTGGTCGTCTGGACTGCTTCGGCTGTCACCCGACGCCCGCCNNNNNCCCCCCCCCCCCNNNNNTTTACCGTCGTTCCCGACGTAAAAGGGAGGTAACCACAAGCTTGAAACCGTCCAGCCCGACGAAAAAGGGTGGTAACCACAAGCTTACTGCCGTCTTTCCCGACGTTAAAGGGATGAAACCACAAGACTTACCTTCGCTCGGAAGTAAAACGACAAACACGCACAGTTTTGCCCGTTTTCATGAGAAATGGGACGTCTGCGCACGAAACGCGCCGTCGCTTGAGGAGGACTTGTACAAACACGATCTATGCAGGTTTCCCCAACTGACACAAACCGTGCAACTTGAAACTCCGCCTGGTCTTTCCAGGTCTAGAGGGGTAACATTTTGTACTGTGTTTGACTCCACGCTCGATCCACTAGCGAGTGTTAGTAGCGGTACTGCTGTCTCGTAGCGGAGCATGTTGGCCGTGGGAACACCTCCTTGGTAACAAGGACCCACGGGGCCGAAAGCCACGTCCTAACGGACCCAACATGTGTGCAACCCCAGCACGGCAGCTTTACTGTGAAACCCACTTCAAGGTGACATTGTTACTGGTACTCAAACACTGGTGACAGGCTAAGGATGCCCTTCAGGTACCCCGAGGTAACAAGCGACACTCGGGATCTGAGAAGGGGACTGGGACTTCTTTAAAGTGCCCAGTTTAAAAAGCTTCTACGCCTGAATAGGTGACCGGAGGCCGGCACCTTTCCTTTTATAAACACTGAACACATGAATACAACTGACTGTTTTATCGCTTTGGTACAGGCTATCAGAGAGATTAAAGCACTTTTCCTACCACGCACCACAGGAAAAATGGAACTGACACTGTACAACGGTGAGAAGAAGACCTTTTACTCCAGGCCCAACAACCACGACAACTGCTGGTTGAACGCCATCCTCCAGTTGTTCAGGTACGTTGAAGAACCATTCTTCGACTGGGTCTACAGTTCGCCTGAGAACCTCACGCTTGAAGCCATCAAGCAGTTGGAGGACCTCACAGGGCTTGAACTGCACGAGGGTGGACCACCTGCTCTCGTGATCTGGAACATCAAGCACTTGCTCCACACCGGCATTGGCACCGCCTCGCGACCCAGCGAGGTGTGCATGGTGGATGGTACGGACATGTGCTTGGCTGATTTCCATGCAGGCATTTTCCTTAAGGGGCAAGAACACGCTGTGTTCGCGTGTGTCACCTCCAACGGGTGGTACGCGATTGATGATGAGGACTTCTACCCCTGGACGCCGGACCCATCCGACGTTCTGGTGTTTGTCCCGTACGATCAAGAACCACTCAACGGGGAATGGAAAGCCAAGGTTCAACGCAAGCTCAAAGGGGCTGGACAATCCAGTCCAGCGACCGGCTCGCAGAACCAATCTGGCAATACTGGCAGCATAATAAACAACTACTACATGCAGCAGTATCAAAACTCCATGGACACACAGCTTGGTGACAACGCAATCAGTGGAGGCTCTAACGAGGGCTCCACCGACACAACCTCCACCCACACAACCAACACCCAGAACAATGACTGGTTCTCCAAACTTGCAAGCTCTGCTTTCAGCGGTCTTTTCGGCGCTCTTCTCGCCGACAAGAAGACAGAGGAGACCACTCTCCTCGAAGACCGCATCCTCACCA
			CCCGTAACGGCCACACCACGTCGACAACCCAGTCAAGCGTTGGAGTCACATACGGGTACGCAACAGCTGAGGATTTTGTGAGCGGACCGAACACTTCTGGTCTCGAGACCAGAGTTGTGCAGGCAGAACGGTTTTTCAAAACCCACCTCTTCGACTGGGTCACCAGTGACTCATTCGGACGTTGCCACCTCCTGGAACTCCCGACCGACCACAAAGGTGTCTACGGCAGCCTGACCGACTCGTATGCATATATGAGGAACGGCTGGGATGTCGAGGTCACCGCGGTTGGCAACCAGTTCAACGGAGGGTGCCTGCTGGTCGCAATGGTACCAGAGCTTTGTTCTATCCAAAAGAGGGAACTGTACCAGCTCACACTCTTCCCTCACCAGTTCATCAACCCACGCACGAACATGACTGCGCACATTACAGTGCCCTTTGTTGGCGTTAACCGCTACGACCAGTACAAGGTTCACAAGCCTTGGACCCTTGTGGTTATGGTTGTAGCCCCTCTGACCGTCAACACTGAAGGTGCCCCTCAGATCAAGGTGTATGCCAACATTGCCCCAACTAACGTGCACGTCGCGGGTGAGTTTCCTTCCAAAGAGGGAATATTCCCCGTGGCCTGTAGCGACGGCTATGGTGGCCTGGTGACCACGGACCCGAAGACGGCTGACCCCGTTTATGGGAAAGTGTTCAACCCCCCCCGCAACCAGTTGCCGGGGCGTTTTACCAACCTCCTTGATGTGGCTGAGGCATGCCCGACGTTTCTGCACTTCGAGGGTGGCGTACCGTACGTGACCACGAAAACAGACTCGGACAGGGTGCTTGCTCAGTTTGATATGTCTTTGGCAGCAAAACACATGTCAAACACCTTCCTCGCAGGTCTTGCGCAGTACTACACACAGTACAGTGGCACCATCAACCTGCACTTCATGTTCACAGGACCCACTGACGCGAAGGCGCGTTACATGATTGCCTACGCCCCACCGGGCATGGAGCCGCCCAAGACACCTGAGGCGGCCGCGCACTGCATTCATGCTGAATGGGACACTGGGTTGAACTCAAAGTTTACTTTTTCCATCCCCTACCTCTCGGCCGCCGATTACGCGTACACCGCGTCTGACGTGGCCGAGACCACAAATGTGCAGGGATGGGTCTGCTTGTTTCAAATTACACATGGCAAGGCCGACGGCGACGCTCTGGTCGTACTGGCTAGTGCTGGTAAAGACTTTGAGCTAAGGCTGCCGGTGGACGCCCGTGCGGAAACCACTTCTGCGGGCGAGTCAGCGGATCCTGTCACCACCACTGTTGAAAACTACGGTGGCGAAACACAGATCCAGAGGCGCCAACACACGGACGTCTCGTTCATTATGGACAGATTTGTGAAAGTGACACCGCAAAACCAAATTAACATTTTGGACCTCATGCAGGTCCCATCACACACTTTGGTGGGAGCGCTCCTACGCGCGTCCACTTACTACTTCTCTGACTTGGAGATAGCAGTAAAACACGAGGGAGACCTCACCTGGGTTCCAAATGGAGCGCCTGAAAAGGCGTTGGACAACACCACCAACCCAACTGCTTACCACAAGGCACCACTCACCCGGCTTGCCCTGCCCTACACTGCGCCCCACCGCGTGTTGGCAACCGTGTACAACGGTGAGTGCAGGTACAGCAGAAATGCTGTGCCCAACTTGAGAGGTGACCTTCAAGTGTTGGCTCAAAAGGTGGCACGGACGCTGCCTACCTCCTTCAACTACGGTGCCATCAAAGCGACCCGGGTCACCGAGTTGCTTTACCGGATGAAGAGGGCCGAAACATACTGTCCAAGGCCCTTGCTGGCAATCCACCCAACTGAAGCTAGACACAAACAGAAAATTGTGGCACCGGTGAAACAGACTTTGAATTTTGACCTTCTGAAGTTGGCAGGAGACGTTGAGTCCAACCCTGGGCCCTTCTTCTTCTCCGACGTTAGGTCGAACTTCTCCAAACTAGTGGAA
			ACTATCAACCAGATGCAGGAGGACATGTCAACAAAACACGGGCCTGACTTTAACCGGTTAGTGTCCGCATTTGAGGAATTGGCCATTGGAGTGAAAGCCATCAGAACCGGTCTCGACGAGGCCAAACCCTGGTACAAGCTTATCAAGCTCCTAAGCCGCCTGTCGTGCATGGCCGCTGTGGCAGCACGGTCCAAGGACCCAGTCCTTGTGGCCATCATGCTGGCCGACACCGGTCTCGAGATTCTGGACAGCACCTTCGTCGTGAAGAAGATCTCCGACTCGCTCTCCAGTCTCTTTCACGTGCCGGCCCCCGTCTTCAGTTTCGGAGCACCGGTCCTGTTGGCCGGGTTGGTCAAAGTCGCCTCGAGTTTCTTCCGGTCTACACCCGAAGACCTTGAGAGAGCAGGGAAACAGCTCAAAGCACGTGACATCAACGACATCTTCGCCATTCTCAAGAACGGCGAGTGGCTGGTCAAACTGATCCTTGCCATCCGCGACTGGATTAAGGCTTGGATCGCCTCAGAAGAGAAGTTTGTCACCATGACAGACTTGGTGCCTGGCATCCTTGAAAAGCAGCGGGATCTGAACGACCCGAGCAAGTACAAGGAAGCCAAGGAGTGGCTCGACAACGCGCGCCAGGCGTGTTTGAAGAGCGGGAACGTCCACATTGCCAACCTGTGTAAAGTGGTCGCTCCAGCACCCAGCAAGTCGAGGCCCGAACCCGTGGTTGTTTGTCTCCGCGGCAAATCTGGCCAGGGCAAGAGCTTCCTTGCAAACGTGCTTGCACAGGCAATTTCCGCCCACTTCACCGGCAGAACCGACTCAGTGTGGTACTGCCCACCTGACCCTGACCACTTCGACGGTTACAACCAGCAAACCGTCGTTGTGATGGATGATTTGGGCCAGAACCCTGACGGCAAGGACTTCAAATACTTTGCCCAAATGGTCTCGACCACAGGGTTCATCCCGCCCATGGCATCACTCGAGGACAAAGGTAAACCTTTCAACAGCAAAGTCATCATCGCGACCACCAACTTGTACTCGGGCTTCACCCCGAGGACTATGGTGTGTCCCGACGCACTGAACCGGAGGTTTCACTTTGACATCGATGTGAGTGCTAAGGATGGGTACAAAATTAACAACAAATTGGACATTATCAAAGCACTTGAAGACACCCACACCAACCCAGTGGCAATGTTTCAATACGACTGTGCCCTTCTCAACGGCATGGCCGTTGAAATGAAGAGAATGCAACAAGACATGTTCAAGCCTCAACCACCCCTCCAGAATGTGTACCAGCTTGTTCAGGAGGTGATTGATCGGGTCGAGCTCCATGAGAAAGTGTCGAGCCACCCGATCTTCAAGCAGATCTCAATTCCTTCCCAAAAATCTGTGTTGTACTTTCTCATTGAGAAGGGCCAACATGAGGCAGCAATTGAATTCTTTGAGGGCATGGTCCACAACTCTATTAAGGAGGAACTCCAACCCCTCCTCCAACAAACTTCATTTGTGAAACGCGCTTTCAAGCGCCTGAAGGAAAATTTTGAGATTGTTGCTCTGTGTTTAACACTTTTGGCAAACATTGTGATCATGGTCCGTGAGACTCGCAAGAGGCAGAAAATGGTGGATGATGCAGTGAATGAGTACATTGAGAAAGCAAACATCACCACAGATGACAAGACTCTTGACGAGGCGGAGAAGAGCCCTCTAGAGACCAGCGGCGCCAGCACCGTTGGCTTTAGAGAGAGAACTCTCCCAGGTCAAAAGGCATGCGATGACGTGAACTCCGAGCCTGCCCAACCTGTTGAGGAGCAACCACAAGCTGAAGGACCCTACGCCGGACCACTCGAGCGTCAGAAACCTCTGAAAGTGAGAGCCAAGCTCCCACAGCAGGAGGGGCCTTACGCTGGTCCAATGGAGAGACAGAAACCGCTAAAAGTGAAAGCAAAAGCCCCGGTCGTGAAGGAAGGACCTTACGAGGGACCGGTGAAGAAGCCTGT
			CGCTTTGAAAGTGAAAGCTAAGAACCTGATTGTCACTGAGAGTGGTGCCCCACCGACCGACTTGCAAAAGATGGTCATGGGCAACACAAAGCCTGTTGAGCTCATCCTCGACGGGAAGACAGTAGCCATTTGCTGCGCTACTGGAGTGTTTGGCACTGCTTACCTCGTGCCTCGCCACCTCTTCGCAGAGAAGTATGACAAGATCATGTTGGACGGCAGAGCCATGACAGACAGTGACTACAGAGTGTTTGAGTTTGAGATCAAAGTAAAAGGACAGGACATGCTCTCAGACGCCGCGCTCATGGTGCTCCACCGTGGGAACCGCGTGAGGGACATCACGAAGCACTTTCGTGACACAGCAAGAATGAAGAAAGGCACCCCCGTTGTCGGTGTGATTAACAACGCCGATGTCGGGAGACTGATTTTCTCCGGTGAGGCCCTTACTTACAAGGACATTGTGGTTTGTATGGACGGAGACACCATGCCCGGCCTCTTTGCCTACAGAGCCGCCACCAAGGCTGGCTACTGCGGAGGAGCCGTTCTCGCCAAAGACGGAGCTGACACTTTCATCGTCGGCACTCACTCTGCAGGAGGCAACGGAGTTGGATACTGCTCGTGCGTTTCCAGGTCCATGCTTCTTAAAATGAAGGCACACATTGACCCCGAACCACACCACGAGGGGTTGATTGTGGACACCAGAGATGTGGAAGAGCGCGTTCACGTGATGCGCAAAACCAAGCTTGCACCCACCGTTGCACACGGTGTGTTCAACCCCGAGTTTGGGCCCGCTGCCTTGTCCAACAAGGACCCGCGTCTGAACGAGGGTGTTGTCCTCGATGAAGTCATCTTCTCCAAACACAAGGGAGACACAAAGATGTCTGAGGAGGACAAAGCGCTGTTCCGCCGCTGTGCTGCTGACTACGCGTCACGCCTGCACAGCGTGTTGGGCACAGCAAATGCCCCATTGAGCATCTACGAGGCAATCAAGGGTGTCGACGGACTCGACGCCATGGAACCAGATACAGCGCCCGGCCTCCCCTGGGCCCTCCAGGGTAAACGCCGCGGCGCGCTCATCGACTTCGAAAACGGCACGGTCGGACCCGAAGTCGAGGCTGCCCTGAAGCTCATGGAGAAGAGAGAATACAAATTTGCTTGTCAGACTTTCCTGAAGGACGAGATTCGCCCGATGGAGAAAGTACGTGCCGGCAAGACTCGCATTGTCGACGTCTTGCCCGTTGAGCATATTCTTTACACCAGGATGATGATTGGCAGATTTTGTGCACAGATGCACTCAAACAACGGACCGCAAATTGGCTCAGCGGTCGGTTGCAACCCTGATGTTGATTGGCAGAGATTTGGCACACACTTCGCCCAGTACAGAAACGTGTGGGATGTGGACTATTCGGCCTTTGATGCTAATCACTGCAGTGATGCCATGAACATCATGTTTGAGGAGGTGTTTCGCACGGAGTTCGGCTTCCACCCGAATGCCGAGTGGATCCTGAAGACTCTTGTGAACACGGAACACGCCTATGAGAACAAACGCATCACTGTTGAAGGCGGAATGCCGTCTGGTTGTTCCGCAACAAGCATCATCAACACAATTTTGAACAACATCTACGTGCTCTACGCCCTGCGTAGACACTATGAGGGAGTTGAGCTGGACACATACACCATGATCTCCTACGGAGACGACATCGTGGTGGCAAGTGATTATGACTTGGACTTTGAGGCTCTCAAGCCCCACTTCAAATCCCTTGGTCAAACCATCACTCCAGCTGACAAAAGCGACAAAGGTTTTGTTCTTGGTCACTCCATTACCGATGTCACTTTCCTCAAAAGACACTTCCACATGGACTATGGAACTGGGTTTTACAAACCTGTGATGGCCTCAAAGACCCTTGAGGCTATCCTCTCCTTTGCACGCCGTGGGACCATACAGGAGAAGTTGATCTCCGTGGCAGGACTCGCCGTCCACTCTGGACCAGACGAGTACCGGC
			GTCTCTTTGAGCCTTTCCAAGGTCTCTTTGAGATTCCAAGCTACAGATCACTTTACCTGCGTTGGGTGAACGCCGTGTGTGGTGACGCATAATCCCTCAGAGGCCACGACAACCGGGCTCTGAGGCGCGCGACACCTTAGGAGTGAAAGCCTGAAAGGGCTTTTCCCGCTTCCTTAATCTAAAAAAAAAAAAA-'/>

    <sequence taxon='IP1b-3.' value='-----------------GGTCTCACCCCTAGTAAGCCAACGACAGTCCCTGCGTTGCACTCCACACTTACGTTGTACACACGCGGGACCCGATGGACTTTCGTTCACCCACCTACAGCTGGACTCACGGCACCGCGTGGCCATTTTAGCTGGATTGTGCGGACGAACACTGCTTGCGCACCTCGCGTGACCAGTTAGTACTCTTACCACTCTCCGCCTACTTGGTCGTTAGCGCTGTCTTGGGCACTCCTGTTGGGGGCCGTTCGACGCTCCACGGGCTCTCCTGTGTGACATCTACGGTGATGGGGCCGTTTCGCGCGTGCTGGTCGTCTGGACTGCTTCGGCTGTCACCCGACGCCCGCCNNNNNCCCCCCCCCCCCNNNNNTTTACCGTCGTTCCCGACGTAAAAGGGAGGTAACCACAAGCTTGAAACCGTCCAGCCCGACGAAAAAGGGTGGTAACCACAAGCTTACTGCCGTCTTTCCCGACGTTAAAGGGATGAAACCACAAGACTTACCTTCGCTCGGAAGTAAAACGACAAACACGCACAGTTTTGCCCGTTTTCATGAGAAATGGGACGTCTGCGCACGAAACGCGCCGTCGCTTGAGGAGGACTTGTACAAACACGATCTATGCAGGTTTCCCCAACTGACACAAACCGTGCAACTTGAAACTCCGCCTGGTCTTTCCAGGTCTAGAGGGGTAACATTTTGTACTGTGTTTGACTCCACGCTCGATCCACTAGCGAGTGTTAGTAGCGGTACTGCTGTCTCGTAGCGGAGCATGTTGGCCGTGGGAACACCTCCTTGGTAACAAGGACCCACGGGGCCGAAAGCCACGTCCTAACGGACCCAACATGTGTGCAACCCCAGCACGGCAGCTTTACTGTGAAACCCACTTCAAGGTGACATTGATACTGGTACTCAAACACTGGTGACAGGCTAAGGATGCCCTTCAGGTACCCCGAGGTAACAAGCGACACTCGGGATCTGAGAAGGGGACTGGGACTTCTTTAAAGTGCCCAGTTTAAAAAGCTTCTACGCCTGAATAGGTGACCGGAGGCCGGCACCTTTCCTTTTATAAACACTGAACACATGAATACAACTGACTGTTTTATCGCTTTGGTACAGGCTATCAGAGAGATTAAAGCACTTTTCCTACCACGCACCACAGGAAAAATGGAACTGACACTGTACAACGGTGAGAAGAAGACCTTTTACTCCAGGCCCAACAACCACGACAACTGCTGGTTGAACGCCATCCTCCAGTTGTTCAGGTACGTTGAAGAACCATTCTTCGACTGGGTCTACAGTTCGCCTGAGAACCTCACGCTTGAAGCCATCAAGCAGTTGGAGGACCTCACAGGGCTTGAACTGCACGAGGGTGGACCACCTGCTCTCGTGATCTGGAACATCAAGCACTTGCTCCACACCGGCATTGGCACCGCCTCGCGACCCAGCGAGGTGTGCATGGTGGATGGTACGGACATGTGCTTGGCTGATTTCCATGCAGGCATTTTCCTTAAGGGGCAAGAACACGCTGTGTTCGCGTGTGTCACCTCCAACGGGTGGTACGCGATTGATGATGAGGACTTCTACCCCTGGACGCCGGACCCATCCGACGTTCTGGTGTTTGTCCCGTACGATCAAGAACCACTCAACGGGGAATGGAAAGCCAAGGTTCAACGCAAGCTCAAAGGGGCTGGACAATCCAGTCCAGCGACCGGCTCGCAGAACCAATCTGGCAATACTGGCAGCATAATAAACAACTACTACATGCAGCAGTATCAAAACTCCATGGACACACAGCTTGGTGACAACGCAATCAGTGGAGGCTCTAACGAGGGCTCCACCGACACAACCTCCACCCACACAACCAACACCCAGAACAATGACTGGTTCTCCAAACTTGCAAGCTCTGCTTTCAGCGGTCTTTTCGGCGCTCTTCTCGCCGACAAGAAGACAGAGGAGACCACTCTCCTCGAAGACCGCATCCTCACCA
			CCCGTAACGGCCACACCACGTCGACAACCCAGTCAAGCGTTGGAGTCACATACGGGTACGCAACAGCTGAGGATTTTGTGAGCGGACCGAACACTTCTGGTCTCGAGACCAGAGTTGTGCAGGCAGAACGGTTTTTCAAAACCCACCTCTTCGACTGGGTCACCAGTGACTCATTCGGACGTTGCCACCTCCTGGAACTCCCGACCGACCACAAAGGTGTCTACGGCAGCCTGACCGACTCGTATGCATATATGAGGAACGGCTGGGATGTCGAGGTCACCGCGGTTGGCAACCAGTTCAACGGAGGGTGCCTGCTGGTCGCAATGGTACCAGAGCTTTGTTCTATCCAAAAGAGGGAACTGTACCAGCTCACACTCTTCCCTCACCAGTTCATCAACCCACGCACGAACATGACTGCGCACATTACAGTGCCCTTTGTTGGCGTCAACCGCTACGACCAGTACAAGGTTCACAAGCCTTGGACCCTTGTGGTTATGGTTGTAGCCCCTCTGACCGTCAACACTGAAGGTGCCCCTCAGATCAAGGTGTATGCCAACATTGCCCCAACTAACGTGCACGTCGCGGGTGAGTTTCCTTCCAAAGAGGGAATATTCCCCGTGGCCTGTAGCGACGGCTATGGTGGCCTGGTGACCACGGACCCGAAGACGGCTGACCCCGTTTATGGGAAAGTGTTCAACCCCCCCCGCAACCAGTTGCCGGGGCGTTTTACCAACCTCCTTGATGTGGCTGAGGCATGCCCGACGTTTCTGCACTTCGAGGGTGGCGTACCGTACGTGACCACGAAAACAGACTCGGACAGGGTGCTTGCTCAGTTTGATATGTCTTTGGCAGCAAAACACATGTCAAACACCTTCCTCGCAGGTCTTGCGCAGTACTACACACAGTACAGTGGCACCATCAACCTGCACTTCATGTTCACAGGACCCACTGACGCGAAGGCGCGTTACATGATTGCCTACGCCCCACCGGGCATGGAGCCGCCCAAGACACCTGAGGCGGCCGCGCACTGCATTCATGCTGAATGGGACACTGGGTTGAACTCAAAGTTTACTTTTTCCATCCCCTACCTCTCGGCCGCCGATTACGCGTACACCGCGTCTGACGTGGCCGAGACCACAAATGTGCAGGGATGGGTCTGCTTGTTTCAAATTACACATGGCAAGGCCGACGGCGACGCTCTGGTCGTACTGGCTAGTGCTGGTAAAGACTTTGAGCTAAGGCTGCCGGTGGACGCCCGTGCGGAAACCACTTCTGCGGGCGAGTCAGCGGATCCTGTCACCACCACTGTTGAAAACTACGGTGGCGAAACACAGATCCAGAGGCGCCAACACACGGACGTCTCGTTCATTATGGACAGATTTGTGAAAGTGACACCGCAAAACCAAATTAACATTTTGGACCTCATGCAGGTCCCATCACACACTTTGGTGGGAGCGCTCCTACGCGCGTCCACTTACTACTTCTCTGACTTGGAGATAGCAGTAAAACACGAGGGAGACCTCACCTGGGTTCCAAATGGAGCGCCTGAAAAGGCGTTGGACAACACCACCAACCCAACTGCTTACCACAAGGCACCACTCACCCGGCTTGCCCTGCCCTACACTGCGCCCCACCGCGTGTTGGCAACCGTGTACAACGGTGAGTGCAGGTACAGCAGAAATGCTGTGCCCAACTTGAGAGGTGACCTTCAAGTGTTGGCTCAAAAGGTGGCACGGACGCTGCCTACCTCCTTCAACTACGGTGCCATCAAAGCGACCCGGGTCACCGAGTTGCTTTACCGGATGAAGAGGGCCGAAACATACTGTCCAAGGCCCTTGCTGGCAATCCACCCAACTGAAGCCAGACACAAACAGAAAATTGTGGCACCGGTGAAACAGACTTTGAATTTTGACCTTCTGAAGTTGGCAGGAGACGTTGAGTCCAACCCTGGGCCCTTCTTCTTCTCCGACGTTAGGTCGAACTTCTCCAAACTGGTGGAA
			ACTATCAACCAGATGCAGGAGGACATGTCAACAAAACACGGGCCTGACTTTAACCGGTTAGTGTCCGCATTTGAGGAATTGGCCATTGGAGTGAAAGCCATCAGAACCGGTCTCGACGAGGCCAAACCCTGGTACAAGCTTATCAAGCTCCTAAGCCGCCTGTCGTGCATGGCCGCTGTGGCAGCACGGTCCAAGGACCCAGTCCTTGTGGCCATCATGCTGGCCGACACCGGTCTCGAGATTCTGGACAGCACCTTCGTCGTGAAGAAGATCTCCGACTCGCTCTCCAGTCTCTTTCACGTGCCGGCCCCCGTCTTCAGTTTCGGAGCACCGGTCCTGTTGGCCGGGTTGGTCAAAGTCGCCTCGAGTTTCTTCCGGTCTACACCCGAAGACCTTGAGAGAGCAGAGAAACAGCTCAAAGCACGTGACATCAACGACATCTTCGCCATTCTCAAGAACGGCGAGTGGCTGGTCAAACTGATCCTTGCCATCCGCGACTGGATTAAGGCTTGGATCGCCTCAGAAGAGAAGTTTGTCACCATGACAGACTTGGTGCCTGGCATCCTTGAAAAGCAGCGGGATCTGAACGACCCGAGCAAGTACAAGGAAGCCAAGGAGTGGCTCGACAACGCGCGCCAAGCGTGTTTGAAGAGCGGGAACGTCCACATTGCCAACCTGTGTAAAGTGGTCGCTCCAGCACCCAGCAAGTCGAGGCCCGAACCCGTGGTTGTTTGTCTCCGCGGCAAATCTGGCCAGGGCAAGAGCTTCCTTGCAAACGTGCTTGCACAGGCAATTTCCGCCCACTTCACCGGCAGAACCGACTCAGTGTGGTACTGCCCACCTGACCCTGACCACTTCGACGGTTACAACCAGCAAACCGTCGTTGTGATGGATGATTTGGGCCAGAACCCTGACGGCAAGGACTTCAAATACTTTGCCCAAATGGTCTCGACCACAGGGTTCATCCCGCCCATGGCATCACTCGAGGACAAAGGTAAACCTTTCAACAGCAAAGTCATCATCGCGACCACCAACTTGTACTCGGGCTTCACCCCGAGGACTATGGTGTGTCCCGACGCACTGAACCGGAGGTTTCACTTTGACATCGATGTGAGTGCTAAGGATGGGTACAAAATTAACAACAAATTGGACATTATCAAAGCACTTGAAGACACCCACACCAACCCAGTGGCAATGTTTCAATACGACTGTGCCCTTCTCAACGGCATGGCCGTTGAAATGAAGAGAATGCAACAAGACATGTTCAAGCCTCAACCACCCCTCCAGAATGTGTACCAGCTTGTTCAGGAGGTGATTGATCGGGTCGAGCTCCATGAGAAAGTGTCGAGCCACCCGATCTTCAAGCAGATCTCAATTCCTTCCCAAAAATCTGTGTTGTACTTTCTCATTGAGAAGGGCCAACATGAGGCAGCAATTGAATTCTTTGAGGGCATGGTCCACGACTCTATTAAAGAGGAACTCCAACCCCTCCTCCAACAAACTTCATTTGTGAAACGCGCTTTCAAGCGCCTGAAGGAAAATTTTGAGATTGTTGCTCTGTGTTTAACACTTTTGGCAAACATTGTGATCATGGTCCGTGAGACTCGCAAGAGGCAGAAAATGGTGGATGATGCAGTGAATGAGTACATTGAGAAAGCAAACATCACCACAGATGACAAGACTCTTGACGAGGCGGAGAAGAGCCCTCTAGAGACCAGCGGCGCCAGCACCGTTGGCTTTAGAGAGAGAACTCTCCCAGGTCAAAAGGCATGCGATGACGTGAACTCCGAGCCTGCCCAACCTGTTGAGGAGCAACCACAAGCTGAAGGACCCTACGCCGGACCACTCGAGCGTCAGAAACCTCTGAAAGTGAGAGCCAAGCTCCCACAGCAGGAGGGGCCTTACGCTGGTCCAATGGAGAGACAGAAACCGCTAAAAGTGAAAGCAAAAGCCCCGGTCGTGAAGGAAGGACCTTACGAGGGACCGGTGAAGAAGCCTGT
			CGCTTTGAAAGTGAAAGCTAAGAACCTGATTGTCACTGAGAGTGGTGCCCCACCGACCGACTTGCAAAAGATGGTCATGGGCAACACAAAGCCTGTTGAGCTCATCCTCGACGGGAAGACAGTAGCCATTTGCTGCGCTACTGGAGTGTTTGGCACTGCTTACCTCGTGCCTCGTCACCTCTTCGCAGAGAAGTATGACAAGATCATGTTGGACGGCAGAGCCATGACAGACAGTGACTACAGAGTGTTTGAGTTTGAGATCAAAGTAAAAGGACAGGACATGCTCTCAGACGCCGCGCTCATGGTGCTCCACCGTGGGAACCGCGTGAGGGACATCACGAAGCACTTTCGTGACACAGCAAGAATGAAGAAAGGCACCCCCGTTGTCGGTGTGATTAACAACGCCGATGTCGGGAGACTGATTTTCTCCGGTGAGGCCCTTACTTACAAGGACATTGTGGTTTGTATGGACGGAGACACCATGCCCGGCCTCTTTGCCTACAGAGCCGCCACCAAGGCTGGCTACTGCGGAGGAGCCGTTCTCGCCAAAGACGGAGCTGACACTTTCATCGTCGGCACTCACTCTGCAGGAGGCAACGGAGTTGGATACTGCTCATGCGTTTCCAGGTCCATGCTTCTTAAAATGAAGGCACACATTGACCCCGAACCACATCACGAGGGGTTGATTGTGGACACCAGAGATGTGGAAGAGCGCGTTCACGTGATGCGCAAAACCAAGCTTGCACCCACCGTTGCACACGGTGTGTTCAACCCCGAGTTTGGGCCCGCTGCCTTGTCCAACAAGGACCCGCGTCTGAACGAGGGTGTTGTCCTCGATGAAGTCATCTTCTCCAAACACAAGGGAGACACAAAGATGTCTGAGGAGGACAAAGCGCTGTTCCGCCGCTGTGCTGCTGACTACGCGTCACGCCTGCACAGCGTGTTGGGCACAGCAAATGCCCCATTGAGCATCTACGAGGCAATCAAGGGTGTCGACGGACTCGACGCCATGGAACCAGATACAGCGCCCGGCCTCCCCTGGGCCCTCCAGGGTAAACGCCGCGGCGCGCTCATCGACTTCGAAAACGGCACGGTCGGACCCGAAGTCGAGGCTGCCCTGAAGCTCATGGAGAAGAGAGAATACAAATTTGCTTGTCAGACCTTCCTGAAGGACGAGATTCGCCCGATGGAGAAAGTACGTGCCGGCAAGACTCGCATTGTCGACGTCTTGCCCGTTGAGCATATTCTTTACACCAGGATGATGATTGGCAGATTTTGTGCACAGATGCACTCAAACAACGGACCGCAAATTGGCTCAGCGGTCGGTTGCAACCCTGATGTTGATTGGCAGAGATTTGGCACACACTTCGCCCAGTACAGAAACGTGTGGGATGTGGACTATTCGGCCTTTGATGCTAATCACTGCAGTGATGCCATGAACATCATGTTTGAGGAGGTGTTTCGCACGGAGTTCGGCTTCCACCCGAATGCCGAGTGGATCCTGAAGACTCTTGTGAACACGGAACACGCCTATGAGAACAAACGCATCACTGTTGAAGGCGGAATGCCGTCTGGTTGTTCCGCAACAAGCATCATCAACACAATTTTGAACAACATCTACGTGCTCTACGCCCTGCGTAGACACTATGAGGGAGTTGAGCTGGACACATACACCATGATCTCCTACGGAGACGACATCGTGGTGGCAAGTGATTATGACTTGGACTTCGAGGCTCTCAAGCCCCACTTTAAATCCCTTGGTCAAACCATCACTCCAGCTGACAAAAGCGACAAAGGTTTTGTTCTTGGTCACTCCATTACCGATGTCACTTTCCTCAAAAGACACTTCCACATGGACTATGGAACTGGGTTTTACAAACCTGTGATGGCCTCAAAGACCCTTGAGGCTATCCTCTCCTTTGCACGCCGTGGGACCATACAGGAGAAGTTGATCTCCGTGGCAGGACTCGCCGTCCACTCTGGACCAGACGAGTACCGGC
			GTCTCTTTGAGCCTTTCCAAGGTCTCTTTGAGATTCCAAGCTACAGATCACTTTACCTGCGTTGGGTGAACGCCGTGTGTGGTGACGCATAATCCCTCAGAGGCCACGACAACCGGGCTCTGAGGCGCGCGACACCTTAGGAGTGAAAGCCTGAAAGGGCTTTTCCCGCTTCCTTAATCAAAAAAAAAAAAAA-'/>
        
    <sequence taxon='IP7-57' value='-----------------GGTCTCACCCCTAGTAAGCCAACGACAGTCCCTGCGTTGCACTCCACACTTACGTTGTACACACGCGGGACCCGATGGACTTTCGTTCACCCACCTACAGCTGGACTCACGGCACCGCGTGGCCATTTTAGCTGGATTGTGCGGACGAACACTGCTTGCGCACCTCGCGTGACCAGTTAGTACTCTTACCACTCTCCGCCTACTTGGTCGTTAGCGCTGTCTTGGGCACTCCTGTTGGGGGCCGCTCGACGCTCCACGGGCTCTCCTGTGTGACATCTACGGTGATGGGGCCGTTTCGCGCGTGCTGGTCGTCTGGACTGCTTCGGCTGTCACCCGACGCCCGCCNNNNNCCCCCCCCCCCCNNNNNTTTACCGTCGTTCCCGACGTAAAAGGGAGGTAACCACAAGCTTGAAACCGTCCAGCCCGACGAAAAAGGGTGGTAACCACAAGCTTACTGCCGTCTTTCCCGACGTTAAAGGGATGAAACCACAAGACTTACCTTCGCTCGGAAGTAAAACGACAAACACGCACAGTTTTGCCCGTTTTCATGAGAAATGGGACGTCTGCGCACGAAACGCGCCGTCGCTTGAGGAGGACTTGTACAAACACGATCTATGCAGGTTTCCCCAACTGACACAAACCGTGCAACTTGAAACTCCGCCTGGTCTTTCCAGGTCTAGAGGGGTAACATTTTGTACTGTGTTTGACTCCACGCTCGATCCACTAGCGAGTGTTAGTAGCGGTACTGCTGTCTCGTAGCGGAGCATGTTGGCCGTGGGAACACCTCCTTGGTAACAAGGACCCACGGGGCCGAAAGCCACGTCCTAACGGACCCAACATGTGTGCAACCCCAGCACGGCAGCTTTACTGTGAAACCCACTTCAAGGTGACATTGTTACTGGTACTCAAACACTGGTGACAGGCTAAGGATGCCCTTCAGGTACCCCGAGGTAACAAGCGACACTCGGGATCTGAGAAGGGGACTGGGACTTCTTTAAAGTGCCCAGTTTAAAAAGCTTCTACGCCTGAATAGGTGACCGGAGGCCGGCACCTTTCCTTTTATAAACACTGAACACATGAATACAACTGACTGTTTTATCGCTTTGGTACAGGCTATCAGAGAGATTAAAGCACTTTTCCTACCACGCACCACAGGAAAAATGGAACTGACACTGTACAACGGTGAGAAGAAGACCTTTTACTCCAGGCCCAACAACCACGACAACTGCTGGTTGAACGCCATCCTCCAGTTGTTCAGGTACGTTGAAGAACCATTCTTCGACTGGGTCTACAGTTCGCCTGAGAACCTCACGCTTGAAGCCATCAAGCAGTTGGAGGACCTCACAGGGCTTGAACTGCACGAGGGTGGACCACCTGCTCTCGTGATCTGGAACATCAAGCACTTGCTCCACACCGGCATTGGCACCGCCTCGCGACCCAGCGAGGTGTGCATGGTGGATGGTACGGACATGTGCTTGGCTGATTTCCATGCAGGCATTTTCCTTAAGGGGCAAGAACACGCTGTGTTCGCGTGTGTCACCTCCAACGGGTGGTACGCGATTGATGATGAGGACTTCTACCCCTGGACGCCGGACCCATCCGACGTTCTGGTGTTTGTCCCGTACGATCAAGAACCACTCAACGGGGAATGGAAAGCCAAGGTTCAACGCAAGCTCAAAGGGGCTGGACAATCCAGTCCAGCGACCGGCTCGCAGAACCAATCTGGCAATACTGGCAGCATAATAAACAACTACTACATGCAGCAGTATCAAAACTCCATGGACACACAGCTTGGTGACAACGCAATCAGTGGAGGCTCTAACGAGGGCTCCACCGACACAACCTCCACCCACACAACCAACACCCAGAACAATGACTGGTTCTCCAAACTTGCAAGCTCTGCTTTCAGCGGTCTTTTCGGCGCTCTTCTCGCCGACAAGAAGACAGAGGAGACCACTCTCCTCGAAGACCGCATCCTCACCA
			CCCGTAACGGCCACACCACGTCGACAACCCAGTCAAGCGTTGGAGTCACATACGGGTACGCAACAGCTGAGGATTTTGTGAGCGGACCGAACACTTCTGGTCTCGAGACCAGAGTTGTGCAGGCAGAACGGTTTTTCAAAACCCACCTCTTCGACTGGGTCACCAGTGACTCATTCGGACGTTGCCACCTCCTGGAACTCCCGACCGACCACAAAGGTGTCTACGGCAGCCTGACCGACTCGTATGCATATATGAGGAACGGCTGGGATGTCGAGGTCACCGCGGTTGGCAACCAGTTCAACGGAGGGTGCCTGCTGGTCGCAATGGTACCAGAGCTTTGTTCTATCCAAAAGAGGGAACTGTACCAGCTCACACTCTTCCCTCACCAGTTCATCAACCCACGCACGAACATGACTGCGCACATTACAGTGCCCTTTGTTGGCGTTAACCGCTACGACCAGTACAAGGTTCACAAGCCTTGGACCCTTGTGGTTATGGTTGTAGCCCCTCTGACCGTCAACACTGAAGGTGCCCCTCAGATCAAGGTGTATGCCAACATTGCCCCAACTAACGTGCACGTCGCGGGTGAGTTTCCTTCCAAAGAGGGAATATTCCCCGTGGCCTGTAGCGACGGCTATGGTGGCCTGGTGACCACGGACCCGAAGACGGCTGACCCCGTTTATGGGAAAGTGTTCAACCCCCCCCGCAACCAGTTGCCGGGGCGTTTTACCAACCTCCTTGATGTGGCTGAGGCATGCCCGACGTTTCTGCACTTCGAGGGTGGCGTACCGTACGTGACCACGAAAACAGACTCGGACAGGGTGCTTGCTCAGTTTGATATGTCTTTGGCAGCAAAACACATGTCAAACACCTTCCTCGCAGGTCTTGCGCAGTACTACACACAGTACAGTGGCACCATCAACCTGCACTTCATGTTCACAGGACCCACTGACGCGAAGGCGCGTTACATGATTGCCTACGCCCCACCGGGCATGGAGCCGCCCAAGACACCTGAGGCGGCCGCGCACTGCATTCATGCTGAATGGGACACTGGGTTGAACTCAAAGTTTACTTTTTCCATCCCCTACCTCTCGGCCGCCGATTACGCGTACACCGCGTCTGACGTGGCCGAGACCACAAATGTGCAGGGATGGGTCTGCTTGTTTCAAATTACACATGGCAAGGCCGACGGCGACGCTCTGGTCGTACTGGCTAGTGCTGGTAAAGACTTTGAGCTAAGGCTGCCGGTGGACGCCCGTGCGGAAACCACTTCTGCGGGCGAGTCAGCGGATCCTGTCACCACCACTGTTGAAAACTACGGTGGCGAAACACAGATCCAGAGGCGCCAACACACGGACGTCTCGTTCATTATGGACAGATTTGTGAAAGTGACACCGCAAAACCAAATTAACATTTTGGACCTCATGCAGGTCCCATCACACACTTTGGTGGGAGCGCTCCTACGCGCGTCCACTTACTACTTCTCTGACTTGGAGATAGCAGTAAAACACGAGGGAGACCTCACCTGGGTTCCAAATGGAGCGCCTGAAAAGGCGTTGGACAACACCACCAACCCAACTGCTTACCACAAGGCACCACTCACCCGGCTTGCCCTGCCCTACACTGCGCCCCACCGCGTGTTGGCAACCGTGTACAACGGTGAGTGCAGGTACAGCAGAAATGCTGTGCCCAACTTGAGAGGTGACCTTCAAGTGTTGGCTCAAAAGGTGGCACGGACGCTGCCTACCTCCTTCAACTACGGTGCCATCAAAGCGACCCGGGTCACCGAGTTGCTTTACCGGATGAAGAGGGCCGAAACATACTGTCCAAGGCCCTTGCTGGCAATCCACCCAACTGAAGCCAGACACAAACAGAAAATTGTGGCACCGGTGAAACAGACTTTGAATTTTGACCTTCTGAAGTTGGCAGGAGACGTTGAGTCCAACCCTGGGCCCTTCTTCTTCTCCGACGTTAGGTCGAACTTCTCCAAACTAGTGGAA
			ACTATCAACCAGATGCAGGAGGACATGTCAACAAAACACGGGCCTGACTTTAACCGGTTAGTGTCCGCATTTGAGGAATTGGCCATTGGAGTGAAAGCCATCAGAACCGGTCTCGACGAGGCCAAACCCTGGTACAAGCTTATCAAGCTCCTAAGCCGCCTGTCGTGCATGGCCGCTGTGGCAGCACGGTCCAAGGACCCAGTCCTTGTGGCCATCATGCTGGCCGACACCGGTCTCGAGATTCTGGACAGCACCTTCGTCGTGAAGAAGATCTCCGACTCGCTCTCCAGTCTCTTTCACGTGCCGGCCCCCGTCTTCAGTTTCGGAGCACCGGTCCTGTTGGCCGGGTTGGTCAAAGTCGCCTCGAGTTTCTTCCGGTCTACACCCGAAGACCTTGAGAGAGCAGAGAAACAGCTCAAAGCACGTGACATCAACGACATCTTCGCCATTCTCAAGAACGGCGAGTGGCTGGTCAAACTGATCCTTGCCATCCGCGACTGGATTAAGGCTTGGATCGCCTCAGAAGAGAAGTTTGTCACCATGACAGACTTGGTGCCTGGCATCCTTGAAAAGCAGCGGGATCTGAACGACCCGAGCAAGTACAAGGAAGCCAAGGAGTGGCTCGACAACGCGCGCCAGGCGTGTTTGAAGAGCGGGAACGTCCACATTGCCAACCTGTGTAAAGTGGTCGCTCCAGCACCCAGCAAGTCGAGGCCCGAACCCGTGGTTGTTTGTCTCCGCGGCAAATCTGGCCAGGGCAAGAGCTTCCTTGCAAACGTGCTTGCACAGGCAATTTCCGCCCACTTCACCGGCAGAACCGACTCAGTGTGGTACTGCCCACCTGACCCTGACCACTTCGACGGTTACAACCAGCAAACCGTCGTTGTGATGGATGATTTGGGCCAGAACCCTGACGGCAAGGACTTCAAATACTTTGCCCAAATGGTCTCGACCACAGGGTTCATCCCGCCCATGGCATCACTCGAGGACAAAGGTAAACCTTTCAACAGCAAAGTCATCATCGCGACCACCAACTTGTACTCGGGCTTCACCCCGAGGACTATGGTGTGTCCCGACGCACTGAACCGGAGGTTTCACTTTGACATCGATGTGAGTGCTAAGGATGGGTACAAAATTAACAACAAATTGGACATTATCAAAGCACTTGAAGACACCCACACCAACCCAGTGGCAATGTTTCAATACGACTGTGCCCTTCTCAACGGCATGGCCGTTGAAATGAAGAGAATGCAACAAGACATGTTCAAGCCTCAACCACCCCTCCAGAATGTGTACCAGCTTGTTCAGGAGGTGATTGATCGGGTCGAGCTCCATGAGAAAGTGTCGAGCCACCCGATCTTCAAGCAGATCTCAATTCCTTCCCAAAAATCTGTGTTGTACTTTCTCATTGAGAAGGGCCAACATGAGGCAGCAATTGAATTCTTTGAGGGCATGGTCCACAACTCTATTAAGGAGGAACTCCAACCCCTCCTCCAACAAACTTCATTTGTGAAACGCGCTTTCAAGCGCCTGAAGGAAAATTTTGAGATTGTTGCTCTGTGTTTAACACTTTTGGCAAACATTGTGATCATGGTCCGTGAGACTCGCAAGAGGCAGAAAATGGTGGATGATGCAGTGAATGAGTACATTGAGAAAGCAAACATCACCACAGATGACAAGACTCTTGACGAGGCGGAGAAGAGCCCTCTAGAGACCAGCGGCGCCAGCACCGTTGGCTTTAGAGAGAGAACTCTCCCAGGTCAAAAGGCATGCGATGACGTGAACTCCGAGCCTGCCCAACCTGTTGAGGAGCAACCACAAGCTGAAGGACCCTACGCCGGACCACTCGAGCGTCAGAAACCTCTGAAAGTGAGAGCCAAGCTCCCACAGCAGGAGGGGCCTTACGCTGGTCCAATGGAGAGACAGAAACCGCTAAAAGTGAAAGCAAAAGCCCCGGTCGTGAAGGAAGGACCTTACGAGGGACCGGTGAAGAAGCCTGT
			CGCTTTGAAAGTGAAAGCTAAGAACCTGATTGTCACTGAGAGTGGTGCCCCACCGACCGACTTGCAAAAGATGGTCATGGGCAACACAAAGCCTGTTGAGCTCATCCTCGACGGGAAGACAGTAGCCATTTGCTGCGCTACTGGAGTGTTTGGCACTGCTTACCTCGTGCCTCGCCACCTCTTCGCAGAGAAGTATGACAAGATCATGTTGGACGGCAGAGCCATGACAGACAGTGACTACAGAGTGTTTGAGTTTGAGATCAAAGTAAAAGGACAGGACATGCTCTCAGACGCCGCGCTCATGGTGCTCCACCGTGGGAACCGCGTGAGGGACATCACGAAGCACTTTCGTGACACAGCAAGAATGAAGAAAGGCACCCCCGTTGTCGGTGTGATTAACAACGCCGATGTCGGGAGACTGATTTTCTCCGGTGAGGCCCTTACTTACAAGGACATTGTGGTTTGTATGGACGGAGACACCATGCCCGGCCTCTTTGCCTACAGAGCCGCCACCAAGGCTGGCTACTGCGGAGGAGCCGTTCTCGCCAAAGACGGAGCTGACACTTTCATCGTCGGCACTCACTCTGCAGGAGGCAACGGAGTTGGATACTGCTCATGCGTTTCCAGGTCCATGCTTCTTAAAATGAAGGCACACATTGACCCCGAACCACACCACGAGGGGTTGATTGTGGACACCAGAGATGTGGAAGAGCGCGTTCACGTGATGCGCAAAACCAAGCTTGCACCCACCGTTGCACACGGTGTGTTCAACCCCGAGTTTGGGCCCGCTGCCTTGTCCAACAAGGACCCGCGTCTGAACGAGGGTGTTGTCCTCGATGAAGTCATCTTCTCCAAACACAAGGGAGACACAAAGATGTCTGAGGAGGACAAAGCGCTGTTCCGCCGCTGTGCTGCTGACTACGCGTCACGCCTGCACAGCGTGTTGGGCACAGCAAATGCCCCATTGAGCATCTACGAGGCAATCAAGGGTGTCGACGGACTCGACGCCATGGAACCAGATACAGCGCCCGGCCTCCCCTGGGCCCTCCAGGGTAAACGCCGCGGCGCGCTCATCGACTTCGAAAACGGCACGGTCGGACCCGAAGTCGAGGCTGCCCTGAAGCTCATGGAGAAGAGAGAATACAAATTTGCTTGTCAGACTTTCCTGAAGGACGAGATTCGCCCGATGGAGAAAGTACGTGCCGGCAAGACTCGCATTGTCGACGTCTTGCCCGTTGAGCATATTCTTTACACCAGGATGATGATTGGCAGATTTTGTGCACAGATGCACTCAAACAACGGACCGCAAATTGGCTCAGCGGTCGGTTGCAACCCTGATGTTGATTGGCAGAGATTTGGCACACACTTCGCCCAGTACAGAAACGTGTGGGATGTGGACTATTCGGCCTTTGATGCTAATCACTGCAGTGATGCCATGAACATCATGTTTGAGGAGGTGTTTCGCACGGAGTTCGGCTTCCACCCGAATGCCGAGTGGATCCTGAAGACTCTTGTGAACACGGAACACGCCTATGAGAACAAACGCATCACTGTTGAAGGCGGAATGCCGTCTGGTTGTTCCGCAACAAGCATCATCAACACAATTTTGAACAACATCTACGTGCTCTACGCCCTGCGTAGACACTATGAGGGAGTTGAGCTGGACACATACACCATGATCTCCTACGGAGACGACATCGTGGTGGCAAGTGATTATGACTTGGACTTTGAGGCTCTCAAGCCCCACTTCAAATCCCTTGGTCAAACCATCACTCCAGCTGACAAAAGCGACAAAGGTTTTGTTCTTGGTCACTCCATTACCGATGTCACTTTCCTCAAAAGACACTTCCACATGGACTATGGAACTGGGTTTTACAAACCTGTGATGGCCTCAAAGACCCTTGAGGCTATCCTCTCCTTTGCACGCCGTGGGACCATACAGGAGAAGTTGATCTCCGTGGCAGGACTCGCCGTCCACTCTGGACCAGACGAGTACCGGC
			GTCTCTTTGAGCCTTTCCAAGGTCTCTTTGAGATTCCAAGCTACAGATCACTTTACCTGCGTTGGGTGAACGCCGTGTGTGGTGACGCATAATCCCTCAGAGGCCACGACAACCGGGCTCTGAGGCGCGCGACACCTTAGGAGTGAAAGCCTGAAAGGGCTTTTCCCGCTTCCTTAATCTAAAAAAAAAAAAA-'/>
    
    <sequence taxon='IP3b-43' value='-----------------GGTCTCACCCCTAGTAAGCCAACGACAGTCCCTGCGTTGCACTCCACACTTACGTTGTACACACGCGGGACCCGATGGACTTTCGTTCACCCACCTACAGCTGGACTCACGGCACCGCGTGGCCATTTTAGCTGGATTGTGCGGACGAACACTGCTTGCGCACCTCGCGTGACCAGTTAGTACTCTTACCACTCTCCGCCTACTTGGTCGTTAGCGCTGTCTTGGGCACTCCTGTTGGGGGCCGTTCGACGCTCCACGGGCTCTCCTGTGTGACATCTACGGTGATGGGGCCGTTTCGCGCGTGCTGGTCGTCTGGACTGCTTCGGCTGTCACCCGACGCCCGCCNNNNNCCCCCCCCCCCCNNNNNTTTACCGTCGTTCCCGACGTAAAAGGGAGGTAACCACAAGCTTGAAACCGTCCAGCCCGACGAAAAAGGGTGGTAACCACAAGCTTACTGCCGTCTTTCCCGACGTTAAAGGGATGAAACCACAAGACTTACCTTCGCTCGGAAGTAAAACGACAAACACGCACAGTTTTGCCCGTTTTCATGAGAAATGGGACGTCTGCGCACGAAACGCGCCGTCGCTTGAGGAGGACTTGTACAAACACGATCTATGCAGGTTTCCCCAACTGACACAAACCGTGCAACTTGAAACTCCGCCTGGTCTTTCCAGGTCTAGAGGGGTAACATTTTGTACTGTGTTTGACTCCACGCTCGATCCACTAGCGAGTGTTAGTAGCGGTACTGCTGTCTCGTAGCGGAGCATGTTGGCCGTGGGAACACCTCCTTGGTAACAAGGACCCACGGGGCCGAAAGCCACGTCCTAACGGACCCAACATGTGTGCAACCCCAGCACGGCAGCTTTACTGTGAAACCCACTTCAAGGTGACATTGTTACTGGTACTCAAACACTGGTGACAGGCTAAGGATGCCCTTCAGGTACCCCGAGGTAACAAGCGACACTCGGGATCTGAGAAGGGGACTGGGACTTCTTTAAAGTGCCCAGTTTAAAAAGCTTCTACGCCTGAATAGGTGACCGGAGGCCGGCACCTTTCCTTTTATAAACACTGAACACATGAATACAACTGACTGTTTTATCGCTTTGGTACAGGCTATCAGAGAGATTAAAGCACTTTTCCTACCACGCACCACAGGAAAAATGGAACTGACACTGTACAACGGTGAGAAGAAGACCTTTTACTCCAGGCCCAACAACCACGACAACTGCTGGTTGAACGCCATCCTCCAGTTGTTCAGGTACGTTGAAGAACCATTCTTCGACTGGGTCTACAGTTCGCCTGAGAACCTCACGCTTGAAGCCATCAAGCAGTTGGAGGACCTCACAGGGCTTGAACTGCACGAGGGTGGACCACCTGCTCTCGTGATCTGGAACATCAAGCACTTGCTCCACACCGGCATTGGCACCGCCTCGCGACCCAGCGAGGTGTGCATGGTGGATGGTACGGACATGTGCTTGGCTGATTTCCATGCAGGCATTTTCCTTAAGGGGCAAGAACACGCTGTGTTCGCGTGTGTCACCTCCAACGGGTGGTACGCGATTGATGATGAGGACTTCTACCCCTGGACGCCGGACCCATCCGACGTTCTGGTGTTTGTCCCGTACGATCAAGAACCACTCAACGGGGAATGGAAAGCCAAGGTTCAACGCAAGCTCAAAGGGGCTGGACAATCCAGTCCAGCGACCGGCTCGCAGAACCAATCTGGCAATACTGGCAGCATAATAAACAACTACTACATGCAGCAGTATCAAAACTCCATGGACACACAGCTTGGTGACAACGCAATCAGTGGAGGCTCTAACGAGGGCTCCACCGACACAACCTCCACCCACACAACCAACACCCAGAACAATGACTGGTTCTCCAAACTTGCAAGCTCTGCTTTCAGCGGTCTTTTCGGCGCTCTTCTCGCCGACAAGAAGACAGAGGAGACCACTCTCCTCGAAGACCGCATCCTCACCA
			CCCGTAACGGCCACACCACGTCGACAACCCAGTCAAGCGTTGGAGTCACATACGGGTACGCAACAGCTGAGGATTTTGTGAGCGGACCGAACACTTCTGGTCTCGAGACCAGAGTTGTGCAGGCAGAACGGTTTTTCAAAACCCACCTCTTCGACTGGGTCACCAGTGACTCATTCGGACGTTGCCACCTCCTGGAACTCCCGACCGACCACAAAGGTGTCTACGGCAGCCTGACCGACTCGTATGCATATATGAGGAACGGCTGGGATGTCGAGGTCACCGCGGTTGGCAACCAGTTCAACGGAGGGTGCCTGCTGGTCGCAATGGTACCAGAGCTTTGTTCTATCCAAAAGAGGGAACTGTACCAGCTCACACTCTTCCCTCACCAGTTCATCAACCCACGCACGAACATGACTGCGCACATTACAGTGCCCTTTGTTGGCGTTAACCGCTACGACCAGTACAAGGTTCACAAGCCTTGGACCCTTGTGGTTATGGTTGTAGCCCCTCTGACCGTCAACACTGAAGGTGCCCCTCAGATCAAGGTGTATGCCAACATTGCCCCAACTAACGTGCACGTCGCGGGTGAGTTTCCTTCCAAAGAGGGAATATTCCCCGTGGCCTGTAGCGACGGCTATGGTGGCCTGGTGACCACGGACCCGAAGACGGCTGACCCCGTTTATGGGAAAGTGTTCAACCCCCCCCGCAACCAGTTGCCGGGGCGTTTTACCAACCTCCTTGATGTGGCTGAGGCATGCCCGACGTTTCTGCACTTCGAGGGTGGCGTACCGTACGTGACCACGAAAACAGACTCGGACAGGGTGCTTGCTCAGTTTGATATGTCTTTGGCAGCAAAACACATGTCAAACACCTTCCTCGCAGGTCTTGCGCAGTACTACACACAGTACAGTGGCACCATCAACCTGCACTTCATGTTCACAGGACCCACTGACGCGAAGGCGCGTTACATGATTGCCTACGCCCCACCGGGCATGGAGCCGCCCAAGACACCTGAGGCGGCCGCGCACTGCATTCATGCTGAATGGGACACTGGGTTGAACTCAAAGTTTACTTTTTCCATCCCCTACCTCTCGGCCGCCGATTACGCGTACACCGCGTCTGACGTGGCCGAGACCACAAATGTGCAGGGATGGGTCTGCTTGTTTCAAATTACACATGGCAAGGCCGACGGCGACGCTCTGGTCGTACTGGCTAGTGCTGGTAAAGACTTTGAGCTAAGGCTGCCGGTGGACGCCCGTGCGGAAACCACTTCTGCGGGCGAGTCAGCGGATCCTGTCACCACCACTGTTGAAAACTACGGTGGCGAAACACAGATCCAGAGGCGCCAACACACGGACGTCTCGTTCATTATGGACAGATTTGTGAAAGTGACACCGCAAAACCAAATTAACATTTTGGACCTCATGCAGGTCCCATCACACACTTTGGTGGGAGCGCTCCTACGCGCGTCCACTTACTACTTCTCTGACTTGGAGATAGCAGTAAAACACGAGGGAGACCTCACCTGGGTTCCAAATGGAGCGCCTGAAAAGGCGTTGGACAACACCACCAACCCAACTGCTTACCACAAGGCACCACTCACCCGGCTTGCCCTGCCCTACACTGCGCCCCACCGCGTGTTGGCAACCGTGTACAACGGTGAGTGCAGGTACAGCAGAAATGCTGTGCCCAACTTGAGAGGTGACCTTCAAGTGTTGGCTCAAAAGGTGGCACGGACGCTGCCTACCTCCTTCAACTACGGTGCCATCAAAGCGACCCGGGTCACCGAGTTGCTTTACCGGATGAAGAGGGCCGAAACATACTGTCCAAGGCCCTTGCTGGCAATCCACCCAACTGAAGCCAGACACAAACAGAAAATTGTGGCACCGGTGAAACAGACTTTGAATTTTGACCTTCTGAAGTTGGCAGGAGACGTTGAGTCCAACCCTGGGCCCTTCTTCTTCTCCGACGTTAGGTCGAACTTCTCCAAACTGGTGGAA
			ACTATCAACCAGATGCAGGAGGACATGTCAACAAAACACGGGCCTGACTTTAACCGGTTAGTGTCCGCATTTGAGGAATTGGCCATTGGAGTGAAAGCCATCAGAACCGGTCTCGACGAGGCCAAACCCTGGTACAAGCTTATCAAGCTCCTAAGCCGCCTGTCGTGCATGGCCGCTGTGGCAGCACGGTCCAAGGACCCAGTCCTTGTGGCCATCATGCTGGCCGACACCGGTCTCGAGATTCTGGACAGCACCTTCGTCGTGAAGAAGATCTCCGACTCGCTCTCCAGTCTCTTTCACGTGCCGGCCCCCGTCTTCAGTTTCGGAGCACCGGTCCTGTTGGCCGGGTTGGTCAAAGTCGCCTCGAGTTTCTTCCGGTCTACACCCGAAGACCTTGAGAGAGCAGAGAAACAGCTCAAAGCACGTGACATCAACGACATCTTCGCCATTCTCAAGAACGGCGAGTGGCTGGTCAAACTGATCCTTGCCATCCGCGACTGGATTAAGGCTTGGATCGCCTCAGAAGAGAAGTTTGTCACCATGACAGACTTGGTGCCTGGCATCCTTGAAAAGCAGCGGGATCTGAACGACCCGAGCAAGTACAAGGAAGCCAAGGAGTGGCTCGACAACGCGCGCCAGGCGTGTTTGAAGAGCGGGAACGTCCACATTGCCAACCTGTGTAAAGTGGTCGCTCCAGCACCCAGCAAGTCGAGGCCCGAACCCGTGGTTGTTTGTCTCCGCGGCAAATCTGGCCAGGGCAAGAGCTTCCTTGCAAACGTGCTTGCACAGGCAATTTCCGCCCACTTCACCGGCAGAACCGACTCAGTGTGGTACTGCCCACCTGACCCTGACCACTTCGACGGTTACAACCAGCAAACCGTCGTTGTGATGGATGATTTGGGCCAGAACCCTGACGGCAAGGACTTCAAATACTTTGCCCAAATGGTCTCGACCACAGGGTTCATCCCGCCCATGGCATCACTCGAGGACAAAGGTAAACCTTTCAACAGCAAAGTCATCATCGCGACCACCAACTTGTACTCGGGCTTCACCCCGAGGACTATGGTGTGTCCCGACGCACTGAACCGGAGGTTTCACTTTGACATCGATGTGAGTGCTAAGGATGGGTACAAAATTAACAACAAATTGGACATTATCAAAGCACTTGAAGACACCCACACCAACCCAGTGGCAATGTTTCAATACGACTGTGCCCTTCTCAACGGCATGGCCGTTGAAATGAAGAGAATGCAACAAGACATGTTCAAGCCTCAACCACCCCTCCAGAATGTGTACCAGCTTGTTCAGGAGGTGATTGATCGGGTCGAGCTCCATGAGAAAGTGTCGAGCCACCCGATCTTCAAGCAGATCTCAATTCCTTCCCAAAAATCTGTGTTGTACTTTCTCATTGAGAAGGGCCAACATGAGGCAGCAATTGAATTCTTTGAGGGCATGGTCCACGACTCTATTAAGGAGGAACTCCAACCCCTCCTCCAACAAACTTCATTTGTGAAACGCGCTTTCAAGCGCCTGAAGGAAAATTTTGAGATTGTTGCTCTGTGTTTAACACTTTTGGCAAACATTGTGATCATGGTCCGTGAGACTCGCAAGAGGCAGAAAATGGTGGATGATGCAGTGAATGAGTACATTGAGAAAGCAAACATCACCACAGATGACAAGACTCTTGACGAGGCGGAGAAGAGCCCTCTAGAGACCAGCGGCGCCAGCACCGTTGGCTTTAGAGAGAGAACTCTCCCAGGTCAAAAGGCATGCGATGACGTGAACTCCGAGCCTGCCCAACCTGTTGAGGAGCAACCACAAGCTGAAGGACCCTACGCCGGACCACTCGAGCGTCAGAAACCTCTGAAAGTGAGAGCCAAGCTCCCACAGCAGGAGGGGCCTTACGCTGGTCCAATGGAGAGACAGAAACCGCTAAAAGTGAAAGCAAAAGCCCCGGTCGTGAAGGAAGGACCTTACGAGGGACCGGTGAAGAAGCCTGT
			CGCTTTGAAAGTGAAAGCTAAGAACCTGATTGTCACTGAGAGTGGTGCCCCACCGACCGACTTGCAAAAGATGGTCATGGGCAACACAAAGCCTGTTGAGCTCATCCTCGACGGGAAGACAGTAGCCATTTGCTGCGCTACTGGAGTGTTTGGCACTGCTTACCTCGTGCCTCGCCACCTCTTCGCAGAGAAGTATGACAAGATCATGTTGGACGGCAGAGCCATGACAGACAGTGACTACAGAGTGTTTGAGTTTGAGATCAAAGTAAAAGGACAGGACATGCTCTCAGACGCCGCGCTCATGGTGCTCCACCGTGGGAACCGCGTGAGGGACATCACGAAGCACTTTCGTGACACAGCAAGAATGAAGAAAGGCACCCCCGTTGTCGGTGTGATTAACAACGCCGATGTCGGGAGACTGATTTTCTCCGGTGAGGCCCTTACTTACAAGGACATTGTGGTTTGTATGGACGGAGACACCATGCCCGGCCTCTTTGCCTACAGAGCCGCCACCAAGGCTGGCTACTGCGGAGGAGCCGTTCTCGCCAAAGACGGAGCTGACACTTTCATCGTCGGCACTCACTCTGCAGGAGGCAACGGAGTTGGATACTGCTCATGCGTTTCCAGGTCCATGCTTCTTAAAATGAAGGCACACATTGACCCCGAACCACACCACGAGGGGTTGATTGTGGACACCAGAGATGTGGAAGAGCGCGTTCACGTGATGCGCAAAACCAAGCTTGCACCCACCGTTGCACACGGTGTGTTCAACCCCGAGTTTGGGCCCGCTGCCTTGTCCAACAAGGACCCGCGTCTGAACGAGGGTGTTGTCCTCGATGAAGTCATCTTCTCCAAACACAAGGGAGACACAAAGATGTCTGAGGAGGACAAAGCGCTGTTCCGCCGCTGTGCTGCTGACTACGCGTCACGCCTGCACAGCGTGTTGGGCACAGCAAATGCCCCATTGAGCATCTACGAGGCAATCAAGGGTGTCGACGGACTCGACGCCATGGAACCAGATACAGCGCCCGGCCTCCCCTGGGCCCTCCAGGGTAAACGCCGCGGCGCGCTCATCGACTTCGAAAACGGCACGGTCGGACCCGAAGTCGAGGCTGCCCTGAAGCTCATGGAGAAGAGAGAATACAAATTTGCTTGTCAGACTTTCCTGAAGGACGAGATTCGCCCGATGGAGAAAGTACGTGCCGGCAAGACTCGCATTGTCGACGTCTTGCCCGTTGAGCATATTCTTTACACCAGGATGATGATTGGCAGATTTTGTGCACAGATGCACTCAAACAACGGACCGCAAATTGGCTCAGCGGTCGGTTGCAACCCTGATGTTGATTGGCAGAGATTTGGCACACACTTCGCCCAGTACAGAAACGTGTGGGATGTGGACTATTCGGCCTTTGATGCTAATCACTGCAGTGATGCCATGAACATCATGTTTGAGGAGGTGTTTCGCACGGAGTTCGGCTTCCACCCGAATGCCGAGTGGATCCTGAAGACTCTTGTGAACACGGAACACGCCTATGAGAACAAACGCATCACTGTTGAAGGCGGAATGCCGTCTGGTTGTTCCGCAACAAGCATCATCAACACAATTTTGAACAACATCTACGTGCTCTACGCCCTGCGTAGACACTATGAGGGAGTTGAGCTGGACACATACACCATGATCTCCTACGGAGACGACATCGTGGTGGCAAGTGATTATGACTTGGACTTTGAGGCTCTCAAGCCCCACTTCAAATCCCTTGGTCAAACCATCACTCCAGCTGACAAAAGCGACAAAGGTTTTGTTCTTGGTCACTCCATTACCGATGTCACTTTCCTCAAAAGACACTTCCACATGGACTATGGAACTGGGTTTTACAAACCTGTGATGGCCTCAAAGACCCTTGAGGCTATCCTCTCCTTTGCACGCCGTGGGACCATACAGGAGAAGTTGATCTCCGTGGCAGGACTCGCCGTCCACTCTGGACCAGACGAGTACCGGC
			GTCTCTTTGAGCCTTTCCAAGGTCTCTTTGAGATTCCAAGCTACAGATCACTTTACCTGCGTTGGGTGAACGCCGTGTGTGGTGACGCATAATCCCTCAGAGGCCACGACAACCGGGCTCTGAGGCGCGCGACACCTTAGGAGTGAAAGCCTGAAAGGGCTTTTCCCGCTTCCTTAATCTAAAAAAAAAAAAA-'/>
    
    <sequence taxon='IP4b-44' value='-----------------GGTCTCACCCCTAGTAAGCCAACGACAGTCCCTGCGTTGCACTCCACACTTACGTTGTACACACGCGGGACCCGATGGACTTTCGTTCACCCACCTACAGCTGGACTCACGGCACCGCGTGGCCATTTTAGCTGGATTGTGCGGACGAACACTGCTTGCGCACCTCGCGTGACCAGTTAGTACTCTTACCACTCTCCGCCTACTTGGTCGTTAGCGCTGTCTTGGGCACTCCTGTTGGGGGCCGTTCGACGCTCCACGGGCTCTCCTGTGTGACATCTACGGTGATGGGGCCGTTTCGCGCGTGCTGGTCGTCTGGACTGCTTCGGCTGTCACCCGACGCCCGCCNNNNNCCCCCCCCCCCCNNNNNTTTACCGTCGTTCCCGACGTAAAAGGGAGGTAACCACAAGCTTGAAACCGTCCAGCCCGACGAAAAAGGGTGGTAACCACAAGCTTACTGCCGTCTTTCCCGACGTTAAAGGGATGAAACCACAAGACTTACCTTCGCTCGGAAGTAAAACGACAAACACGCACAGTTTTGCCCGTTTTCATGAGAAATGGGACGTCTGCGCACGAAACGCGCCGTCGCTTGAGGAGGACTTGTACAAACACGATCTATGCAGGTTTCCCCAACTGACACAAACCGTGCAACTTGAAACTCCGCCTGGTCTTTCCAGGTCTAGAGGGGTAACATTTTGTACTGTGTTTGACTCCACGCTCGATCCACTAGCGAGTGTTAGTAGCGGTACTGCTGTCTCGTAGCGGAGCATGTTGGCCGTGGGAACACCTCCTTGGTAACAAGGACCCACGGGGCCGAAAGCCACGTCCTAACGGACCCAACATGTGTGCAACCCCAGCACGGCAGCTTTACTGTGAAACCCACTTCAAGGTGACATTGTTACTGGTACTCAAACACTGGTGACAGGCTAAGGATGCCCTTCAGGTACCCCGAGGTAACAAGCGACACTCGGGATCTGAGAAGGGGACTGGGACTTCTTTAAAGTGCCCAGTTTAAAAAGCTTCTACGCCTGAATAGGTGACCGGAGGCCGGCACCTTTCCTTTTATAAACACTGAACACATGAATACAACTGACTGTTTTATCGCTTTGGTACAGGCTATCAGAGAGATTAAAGCACTTTTCCTACCACGCACCACAGGAAAAATGGAACTGACACTGTACAACGGTGAGAAGAAGACCTTTTACTCCAGGCCCAACAACCACGACAACTGCTGGTTGAACGCCATCCTCCAGTTGTTCAGGTACGTTGAAGAACCATTCTTCGACTGGGTCTACAGTTCGCCTGAGAACCTCACGCTTGAAGCCATCAAGCAGTTGGAGGACCTCACAGGGCTTGAACTGCACGAGGGTGGACCACCTGCTCTCGTGATCTGGAACATCAAGCACTTGCTCCACACCGGCATTGGCACCGCCTCGCGACCCAGCGAGGTGTGCATGGTGGATGGTACGGACATGTGCTTGGCTGATTTCCATGCAGGCATTTTCCTTAAGGGGCAAGAACACGCTGTGTTCGCGTGTGTCACCTCCAACGGGTGGTACGCGATTGATGATGAGGACTTCTACCCCTGGACGCCGGACCCATCCGACGTTCTGGTGTTTGTCCCGTACGATCAAGAACCACTCAACGGGGAATGGAAAGCCAAGGTTCAACGCAAGCTCAAAGGGGCTGGACAATCCAGTCCAGCGACCGGCTCGCAGAACCAATCTGGCAATACTGGCAGCATAATAAACAACTACTACATGCAGCAGTATCAAAACTCCATGGACACACAGCTTGGTGACAACGCAATCAGTGGAGGCTCTAACGAGGGCTCCACCGACACAACCTCCACCCACACAACCAACACCCAGAACAATGACTGGTTCTCCAAACTTGCAAGCTCTGCTTTCAGCGGTCTTTTCGGCGCTCTTCTCGCCGACAAGAAGACAGAGGAGACCACTCTCCTCGAAGACCGCATCCTCACCA
			CCCGTAACGGCCACACCACGTCGACAACCCAGTCAAGCGTTGGAGTCACATACGGGTACGCAACAGCTGAGGATTTTGTGAGCGGACCGAACACTTCTGGTCTCGAGACCAGAGTTGTGCAGGCAGAACGGTTTTTCAAAACCCACCTCTTCGACTGGGTCACCAGTGACTCATTCGGACGTTGCCACCTCCTGGAACTCCCGACCGACCACAAAGGTGTCTACGGCAGCCTGACCGACTCGTATGCATATATGAGGAACGGCTGGGATGTCGAGGTCACCGCGGTTGGCAACCAGTTCAACGGAGGGTGCCTGCTGGTCGCAATGGTACCAGAGCTTTGTTCTATCCAAAAGAGGGAACTGTACCAGCTCACACTCTTCCCTCACCAGTTCATCAACCCACGCACGAACATGACTGCGCACATTACAGTGCCCTTTGTTGGCGTTAACCGCTACGACCAGTACAAGGTTCACAAGCCTTGGACCCTTGTGGTTATGGTTGTAGCCCCTCTGACCGTCAACACTGAAGGTGCCCCTCAGATCAAGGTGTATGCCAACATTGCCCCAACTAACGTGCACGTCGCGGGTGAGTTTCCTTCCAAAGAGGGAATATTCCCCGTGGCCTGTAGCGACGGCTATGGTGGCCTGGTGACCACGGACCCGAAGACGGCTGACCCCGTTTATGGGAAAGTGTTCAACCCCCCCCGCAACCAGTTGCCGGGGCGTTTTACCAACCTCCTTGATGTGGCTGAGGCATGCCCGACGTTTCTGCACTTCGAGGGTGGCGTACCGTACGTGACCACGAAAACAGACTCGGACAGGGTGCTTGCTCAGTTTGATATGTCTTTGGCAGCAAAACACATGTCAAACACCTTCCTCGCAGGTCTTGCGCAGTACTACACACAGTACAGTGGCACCATCAACCTGCACTTCATGTTCACAGGACCCACTGACGCGAAGGCGCGTTACATGATTGCCTACGCCCCACCGGGCATGGAGCCGCCCAAGACACCTGAGGCGGCCGCGCACTGCATTCATGCTGAATGGGACACTGGGTTGAACTCAAAGTTTACTTTTTCCATCCCCTACCTCTCGGCCGCCGATTACGCGTACACCGCGTCTGACGTGGCCGAGACCACAAATGTGCAGGGATGGGTCTGCTTGTTTCAAATTACACATGGCAAGGCCGACGGCGACGCTCTGGTCGTACTGGCTAGTGCTGGTAAAGACTTTGAGCTAAGGCTGCCGGTGGACGCCCGTGCGGAAACCACTTCTGCGGGCGAGTCAGCGGATCCTGTCACCACCACTGTTGAAAACTACGGTGGCGAAACACAGATCCAGAGGCGCCAACACACGGACGTCTCGTTCATTATGGACAGATTTGTGAAAGTGACACCGCAAAACCAAATTAACATTTTGGACCTCATGCAGGTCCCATCACACACTTTGGTGGGAGCGCTCCTACGCGCGTCCACTTACTACTTCTCTGACTTGGAGATAGCAGTAAAACACGAGGGAGACCTCACCTGGGTTCCAAATGGAGCGCCTGAAAAGGCGTTGGACAACACCACCAACCCAACTGCTTACCACAAGGCACCACTCACCCGGCTTGCCCTGCCCTACACTGCGCCCCACCGCGTGTTGGCAACCGTGTACAACGGTGAGTGCAGGTACAGCAGAAATGCTGTGCCCAACTTGAGAGGTGACCTTCAAGTGTTGGCTCAAAAGGTGGCACGGACGCTGCCTACCTCCTTCAACTACGGTGCCATCAAAGCGACCCGGGTCACCGAGTTGCTTTACCGGATGAAGAGGGCCGAAACATACTGTCCAAGGCCCTTGCTGGCAATCCACCCAACTGAAGCCAGACACAAACAGAAAATTGTGGCACCGGTGAAACAGACTTTGAATTTTGACCTTCTGAAGTTGGCAGGAGACGTTGAGTCCAACCCTGGGCCCTTCTTCTTCTCCGACGTTAGGTCGAACTTCTCCAAACTGGTGGAA
			ACTATCAACCAGATGCAGGAGGACATGTCAACAAAACACGGGCCTGACTTTAACCGGTTAGTGTCCGCATTTGAGGAATTGGCCATTGGAGTGAAAGCCATCAGAACCGGTCTCGACGAGGCCAAACCCTGGTACAAGCTTATCAAGCTCCTAAGCCGCCTGTCGTGCATGGCCGCTGTGGCAGCACGGTCCAAGGACCCAGTCCTTGTGGCCATCATGCTGGCCGACACCGGTCTCGAGATTCTGGACAGCACCTTCGTCGTGAAGAAGATCTCCGACTCGCTCTCCAGTCTCTTTCACGTGCCGGCCCCCGTCTTCAGTTTCGGAGCACCGGTCCTGTTGGCCGGGTTGGTCAAAGTCGCCTCGAGTTTCTTCCGGTCTACACCCGAAGACCTTGAGAGAGCAGAGAAACAGCTCAAAGCACGTGACATCAACGACATCTTCGCCATTCTCAAGAACGGCGAGTGGCTGGTCAAACTGATCCTTGCCATCCGCGACTGGATTAAGGCTTGGATCGCCTCAGAAGAGAAGTTTGTCACCATGACAGACTTGGTGCCTGGCATCCTTGAAAAGCAGCGGGATCTGAACGACCCGAGCAAGTACAAGGAAGCCAAGGAGTGGCTCGACAACGCGCGCCAAGCGTGTTTGAAGAGCGGGAACGTCCACATTGCCAACCTGTGTAAAGTGGTCGCTCCAGCACCCAGCAAGTCGAGGCCCGAACCCGTGGTTGTTTGTCTCCGCGGCAAATCTGGCCAGGGCAAGAGCTTCCTTGCAAACGTGCTTGCACAGGCAATTTCCGCCCACTTCACCGGCAGAACCGACTCAGTGTGGTACTGCCCACCTGACCCTGACCACTTCGACGGTTACAACCAGCAAACCGTCGTTGTGATGGATGATTTGGGCCAGAACCCTGACGGCAAGGACTTCAAATACTTTGCCCAAATGGTCTCGACCACAGGGTTCATCCCGCCCATGGCATCACTCGAGGACAAAGGTAAACCTTTCAACAGCAAAGTCATCATCGCGACCACCAACTTGTACTCGGGCTTCACCCCGAGGACTATGGTGTGTCCCGACGCACTGAACCGGAGGTTTCACTTTGACATCGATGTGAGTGCTAAGGATGGGTACAAAATTAACAACAAATTGGACATTATCAAAGCACTTGAAGACACCCACACCAACCCAGTGGCAATGTTTCAATACGACTGTGCCCTTCTCAACGGCATGGCCGTTGAAATGAAGAGAATGCAACAAGACATGTTCAAGCCTCAACCACCCCTCCAGAATGTGTACCAGCTTGTTCAGGAGGTGATTGATCGGGTCGAGCTCCATGAGAAAGTGTCGAGCCACCCGATCTTCAAGCAGATCTCAATTCCTTCCCAAAAATCTGTGTTGTACTTTCTCATTGAGAAGGGCCAACATGAGGCAGCAATTGAATTCTTTGAGGGCATGGTCCACGACTCTATTAAGGAGGAACTCCAACCCCTCCTCCAACAAACTTCATTTGTGAAACGCGCTTTCAAGCGCCTGAAGGAAAATTTTGAGATTGTTGCTCTGTGTTTAACACTTTTGGCAAACATTGTGATCATGGTCCGTGAGACTCGCAAGAGGCAGAAAATGGTGGATGATGCAGTGAATGAGTACATTGAGAAAGCAAACATCACCACAGATGACAAGACTCTTGACGAGGCGGAGAAGAGCCCTCTAGAGACCAGCGGCGCCAGCACCGTTGGCTTTAGAGAGAGAACTCTCCCAGGTCAAAAGGCATGCGATGACGTGAACTCCGAGCCTGCCCAACCTGTTGAGGAGCAACCACAAGCTGAAGGACCCTACGCCGGACCACTCGAGCGTCAGAAACCTCTGAAAGTGAGAGCCAAGCTCCCACAGCAGGAGGGGCCTTACGCTGGTCCAATGGAGAGACAGAAACCGCTAAAAGTGAAAGCAAAAGCCCCGGTCGTGAAGGAAGGACCTTACGAGGGACCGGTGAAGAAGCCTGT
			CGCTTTGAAAGTGAAAGCTAAGAACCTGATTGTCACTGAGAGTGGTGCCCCACCGACCGACTTGCAAAAGATGGTCATGGGCAACACAAAGCCTGTTGAGCTCATCCTCGACGGGAAGACAGTAGCCATTTGCTGCGCTACTGGAGTGTTTGGCACTGCTTACCTCGTGCCTCGTCACCTCTTCGCAGAGAAGTATGACAAGATCATGTTGGACGGCAGAGCCATGACAGACAGTGACTACAGAGTGTTTGAGTTTGAGATCAAAGTAAAAGGACAGGACATGCTCTCAGACGCCGCGCTCATGGTGCTCCACCGTGGGAACCGCGTGAGGGACATCACGAAGCACTTTCGTGACACAGCAAGAATGAAGAAAGGCACCCCCGTTGTCGGTGTGATTAACAACGCCGATGTCGGGAGACTGATTTTCTCCGGTGAGGCCCTTACTTACAAGGACATTGTGGTTTGTATGGACGGAGACACCATGCCCGGCCTCTTTGCCTACAGAGCCGCCACCAAGGCTGGCTACTGCGGAGGAGCCGTTCTCGCCAAAGACGGAGCTGACACTTTCATCGTCGGCACTCACTCTGCAGGAGGCAACGGAGTTGGATACTGCTCATGCGTTTCCAGGTCCATGCTTCTTAAAATGAAGGCACACATTGACCCCGAACCACACCACGAGGGGTTGATTGTGGACACCAGAGATGTGGAAGAGCGCGTTCACGTGATGCGCAAAACCAAGCTTGCACCCACCGTTGCACACGGTGTGTTCAACCCCGAGTTTGGGCCCGCTGCCTTGTCCAACAAGGACCCGCGTCTGAACGAGGGTGTTGTCCTCGATGAAGTCATCTTCTCCAAACACAAGGGAGACACAAAGATGTCTGAGGAGGACAAAGCGCTGTTCCGCCGCTGTGCTGCTGACTACGCGTCACGCCTGCACAGCGTGTTGGGCACAGCAAATGCCCCATTGAGCATCTACGAGGCAATCAAGGGTGTCGACGGACTCGACGCCATGGAACCAGATACAGCGCCCGGCCTCCCCTGGGCCCTCCAGGGTAAACGCCGCGGCGCGCTCATCGACTTCGAAAACGGCACGGTCGGACCCGAAGTCGAGGCTGCCCTGAAGCTCATGGAGAAGAGAGAATACAAATTTGCTTGTCAGACCTTCCTGAAGGACGAGATTCGCCCGATGGAGAAAGTACGTGCCGGCAAGACTCGCATTGTCGACGTCTTGCCCGTTGAGCATATTCTTTACACCAGGATGATGATTGGCAGATTTTGTGCACAGATGCACTCAAACAACGGACCGCAAATTGGCTCAGCGGTCGGTTGCAACCCTGATGTTGATTGGCAGAGATTTGGCACACACTTCGCCCAGTACAGAAACGTGTGGGATGTGGACTATTCGGCCTTTGATGCTAATCACTGCAGTGATGCCATGAACATCATGTTTGAGGAGGTGTTTCGCACGGAGTTCGGCTTCCACCCGAATGCCGAGTGGATCCTGAAGACTCTTGTGAACACGGAACACGCCTATGAGAACAAACGCATCACTGTTGAAGGCGGAATGCCGTCTGGTTGTTCCGCAACAAGCATCATCAACACAATTTTGAACAACATCTACGTGCTCTACGCCCTGCGTAGACACTATGAGGGAGTTGAGCTGGACACATACACCATGATCTCCTACGGAGACGACATCGTGGTGGCAAGTGATTATGACTTGGACTTTGAGGCTCTCAAGCCCCACTTCAAATCCCTTGGTCAAACCATCACTCCAGCTGACAAAAGCGACAAAGGTTTTGTTCTTGGTCACTCCATTACCGATGTCACTTTCCTCAAAAGACACTTCCACATGGACTATGGAACTGGGTTTTACAAACCTGTGATGGCCTCAAAGACCCTTGAGGCTATCCTCTCCTTTGCACGCCGTGGGACCATACAGGAGAAGTTGATCTCCGTGGCAGGACTCGCCGTCCACTCTGGACCAGACGAGTACCGGC
			GTCTCTTTGAGCCTTTCCAAGGTCTCTTTGAGATTCCAAGCTACAGATCACTTTACCTGCGTTGGGTGAACGCCGTGTGTGGTGACGCATAATCCCTCAGAGGCCACGACAACCGGGCTCTGAGGCGCGCGACACCTTAGGAGTGAAAGCCTGAAAGGGCTTTTCCCGCTTCCTTAATCTAAAAAAAAAAAAA-'/>
    
    <sequence taxon='IP1b-4.' value='-----------------GGTCTCACCCCTAGTAAGCCAACGACAGTCCCTGCGTTGCACTCCACACTTACGTTGTACACACGCGGGACCCGATGGACTTTCGTTCACCCACCTACAGCTGGACTCACGGCACCGCGTGGCCATTTTAGCTGGATTGTGCGGACGAACACTGCTTGCGCACCTCGCGTGACCAGTTAGTACTCTTACCACTCTCCGCCTACTTGGTCGTTAGCGCTGTCTTGGGCACTCCTGTTGGGGGCCGTTCGACGCTCCACGGGCTCTCCTGTGTGACATCTACGGTGATGGGGCCGTTTCGCGCGTGCTGGTCGTCTGGACTGCTTCGGCTGTCACCCGACGCCCGCCNNNNNCCCCCCCCCCCCNNNNNTTTACCGTCGTTCCCGACGTAAAAGGGAGGTAACCACAAGCTTGAAACCGTCCAGCCCGACGAAAAAGGGTGGTAACCACAAGCTTACTGCCGTCTTTCCCGACGTTAAAGGGATGAAACCACAAGACTTACCTTCGCTCGGAAGTAAAACGACAAACACGCACAGTTTTGCCCGTTTTCATGAGAAATGGGACGTCTGCGCACGAAACGCGCCGTCGCTTGAGGAGGACTTGTACAAACACGATCTATGCAGGTTTCCCCAACTGACACAAACCGTGCAACTTGAAACTCCGCCTGGTCTTTCCAGGTCTAGAGGGGTAACATTTTGTACTGTGTTTGACTCCACGCTCGATCCACTAGCGAGTGTTAGTAGCGGTACTGCTGTCTCGTAGCGGAGCATGTTGGCCGTGGGAACACCTCCTTGGTAACAAGGACCCACGGGGCCGAAAGCCACGTCCTAACGGACCCAACATGTGTGCAACCCCAGCACGGCAGCTTTACTGTGAAACCCACTTCAAGGTGACATTGATACTGGTACTCAAACACTGGTGACAGGCTAAGGATGCCCTTCAGGTACCCCGAGGTAACAAGCGACACTCGGGATCTGAGAAGGGGACTGGGACTTCTTTAAAGTGCCCAGTTTAAAAAGCTTCTACGCCTGAATAGGTGACCGGAGGCCGGCACCTTTCCTTTTATAAACACTGAACACATGAATACAACTGACTGTTTTATCGCTTTGGTACAGGCTATCAGAGAGATTAAAGCACTTTTCCTACCACGCACCACAGGAAAAATGGAACTGACACTGTACAACGGTGAGAAGAAGACCTTTTACTCCAGGCCCAACAACCACGACAACTGCTGGTTGAACGCCATCCTCCAGTTGTTCAGGTACGTTGAAGAACCATTCTTCGACTGGGTCTACAGTTCGCCTGAGAACCTCACGCTTGAAGCCATCAAGCAGTTGGAGGACCTCACAGGGCTTGAACTGCACGAGGGTGGACCACCTGCTCTCGTGATCTGGAACATCAAGCACTTGCTCCACACCGGCATTGGCACCGCCTCGCGACCCAGCGAGGTGTGCATGGTGGATGGTACGGACATGTGCTTGGCTGATTTCCATGCAGGCATTTTCCTTAAGGGGCAAGAACACGCTGTGTTCGCGTGTGTCACCTCCAACGGGTGGTACGCGATTGATGATGAGGACTTCTACCCCTGGACGCCGGACCCATCCGACGTTCTGGTGTTTGTCCCGTACGATCAAGAACCACTCAACGGGGAATGGAAAGCCAAGGTTCAACGCAAGCTCAAAGGGGCTGGACAATCCAGTCCAGCGACCGGCTCGCAGAACCAATCTGGCAATACTGGCAGCATAATAAACAACTACTACATGCAGCAGTATCAAAACTCCATGGACACACAGCTTGGTGACAACGCAATCAGTGGAGGCTCTAACGAGGGCTCCACCGACACAACCTCCACCCACACAACCAACACCCAGAACAATGACTGGTTCTCCAAACTTGCAAGCTCTGCTTTCAGCGGTCTTTTCGGCGCTCTTCTCGCTGACAAGAAGACAGAGGAGACCACTCTCCTCGAAGACCGCATCCTCACCA
			CCCGTAACGGCCACACCACGTCGACAACCCAGTCAAGCGTTGGAGTCACATACGGGTACGCAACAGCTGAGGATTTTGTGAGCGGACCGAACACTTCTGGTCTCGAGACCAGAGTTGTGCAGGCAGAACGGTTTTTCAAAACCCACCTCTTCGACTGGGTCACCAGTGACTCATTCGGACGTTGCCACCTCCTGGAACTCCCGACCGACCACAAAGGTGTCTACGGCAGCCTGACCGACTCGTATGCATATATGAGGAACGGCTGGGATGTCGAGGTCACCGCGGTTGGCAACCAGTTCAACGGAGGGTGCCTGCTGGTCGCAATGGTACCAGAGCTTTGTTCTATCCAAAAGAGGGAACTGTACCAGCTCACACTCTTCCCTCACCAGTTCATCAACCCACGCACGAACATGACTGCGCACATTACAGTGCCCTTTGTTGGCGTCAACCGCTACGACCAGTACAAGGTTCACAAGCCTTGGACCCTTGTGGTTATGGTTGTAGCCCCTCTGACCGTCAACACTGAAGGTGCCCCTCAGATCAAGGTGTATGCCAACATTGCCCCAACTAACGTGCACGTCGCGGGTGAGTTTCCTTCCAAAGAGGGAATATTCCCCGTGGCCTGTAGCGACGGCTATGGTGGCCTGGTGACCACGGACCCGAAGACGGCTGACCCCGTTTATGGGAAAGTGTTCAACCCCCCCCGCAACCAGTTGCCGGGGCGTTTTACCAACCTCCTTGATGTGGCTGAGGCATGCCCGACGTTTCTGCACTTCGAGGGTGGCGTACCGTACGTGACCACGAAAACAGACTCGGACAGGGTGCTTGCTCAGTTTGATATGTCTTTGGCAGCAAAACACATGTCAAACACCTTCCTCGCAGGTCTTGCGCAGTACTACACACAGTACAGTGGCACCATCAACCTGCACTTCATGTTCACAGGACCCACTGACGCGAAGGCGCGTTACATGATTGCCTACGCCCCACCGGGCATGGAGCCGCCCAAGACACCTGAGGCGGCCGCGCACTGCATTCATGCTGAATGGGACACTGGGTTGAACTCAAAGTTTACTTTTTCCATCCCCTACCTCTCGGCCGCCGATTACGCGTACACCGCGTCTGACGTGGCCGAGACCACAAATGTGCAGGGATGGGTCTGCTTGTTTCAAATTACACATGGCAAGGCCGACGGCGACGCTCTGGTCGTACTGGCTAGTGCTGGTAAAGACTTTGAGCTAAGGCTGCCGGTGGACGCCCGTGCGGAAACCACTTCTGCGGGCGAGTCAGCGGATCCTGTCACCACCACTGTTGAAAACTACGGTGGCGAAACACAGATCCAGAGGCGCCAACACACGGACGTCTCGTTCATTATGGACAGATTTGTGAAAGTGACACCGCAAAACCAAATTAACATTTTGGACCTCATGCAGGTCCCATCACACACTTTGGTGGGAGCGCTCCTACGCGCGTCCACTTACTACTTCTCTGACTTGGAGATAGCAGTAAAACACGAGGGAGACCTCACCTGGGTTCCAAATGGAGCGCCTGAAAAGGCGTTGGACAACACCACCAACCCAACTGCTTACCACAAGGCACCACTCACCCGGCTTGCCCTGCCCTACACTGCGCCCCACCGCGTGTTGGCAACCGTGTACAACGGTGAGTGCAGGTACAGCAGAAATGCTGTGCCCAACTTGAGAGGTGACCTTCAAGTGTTGGCTCAAAAGGTGGCACGGACGCTGCCTACCTCCTTCAACTACGGTGCCATCAAAGCGACCCGGGTCACCGAGTTGCTTTACCGGATGAAGAGGGCCGAAACATACTGTCCAAGGCCCTTGCTGGCAATCCACCCAACTGAAGCCAGACACAAACAGAAAATTGTGGCACCGGTGAAACAGACTTTGAATTTTGACCTTCTGAAGTTGGCAGGAGACGTTGAGTCCAACCCTGGGCCCTTCTTCTTCTCCGACGTTAGGTCGAACTTCTCCAAACTGGTGGAA
			ACTATCAACCAGATGCAGGAGGACATGTCAACAAAACACGGGCCTGACTTTAACCGGTTAGTGTCCGCATTTGAGGAATTGGCCATTGGAGTGAAAGCCATCAGAACCGGTCTCGACGAGGCCAAACCCTGGTACAAGCTTATCAAGCTCCTAAGCCGCCTGTCGTGCATGGCCGCTGTGGCAGCACGGTCCAAGGACCCAGTCCTTGTGGCCATCATGCTGGCCGACACCGGTCTCGAGATTCTGGACAGCACCTTCGTCGTGAAGAAGATCTCCGACTCGCTCTCCAGTCTCTTTCACGTGCCGGCCCCCGTCTTCAGTTTCGGAGCACCGGTCCTGTTGGCCGGGTTGGTCAAAGTCGCCTCGAGTTTCTTCCGGTCTACACCCGAAGACCTTGAGAGAGCAGAGAAACAGCTCAAAGCACGTGACATCAACGACATCTTCGCCATTCTCAAGAACGGCGAGTGGCTGGTCAAACTGATCCTTGCCATCCGCGACTGGATTAAGGCTTGGATCGCCTCAGAAGAGAAGTTTGTCACCATGACAGACTTGGTGCCTGGCATCCTTGAAAAGCAGCGGGATCTGAACGACCCGAGCAAGTACAAGGAAGCCAAGGAGTGGCTCGACAACGCGCGCCAAGCGTGTTTGAAGAGCGGGAACGTCCACATTGCCAACCTGTGTAAAGTGGTCGCTCCAGCACCCAGCAAGTCGAGGCCCGAACCCGTGGTTGTTTGTCTCCGCGGCAAATCTGGCCAGGGCAAGAGCTTCCTTGCAAACGTGCTTGCACAGGCAATTTCCGCCCACTTCACCGGCAGAACCGACTCAGTGTGGTACTGCCCACCTGACCCTGACCACTTCGACGGTTACAACCAGCAAACCGTCGTTGTGATGGATGATTTGGGCCAGAACCCTGACGGCAAGGACTTCAAATACTTTGCCCAAATGGTCTCGACCACAGGGTTCATCCCGCCCATGGCATCACTCGAGGACAAAGGTAAACCTTTCAACAGCAAAGTCATCATCGCGACCACCAACTTGTACTCGGGCTTCACCCCGAGGACTATGGTGTGTCCCGACGCACTGAACCGGAGGTTTCACTTTGACATCGATGTGAGTGCTAAGGATGGGTACAAAATTAACAACAAATTGGACATTATCAAAGCACTTGAAGACACCCACACCAACCCAGTGGCAATGTTTCAATACGACTGTGCCCTTCTCAACGGCATGGCCGTTGAAATGAAGAGAATGCAACAAGACATGTTCAAGCCTCAACCACCCCTCCAGAATGTGTACCAGCTTGTTCAGGAGGTGATTGATCGGGTCGAGCTCCATGAGAAAGTGTCGAGCCACCCGATCTTCAAGCAGATCTCAATTCCTTCCCAAAAATCTGTGTTGTACTTTCTCATTGAGAAGGGCCAACATGAGGCAGCAATTGAATTCTTTGAGGGCATGGTCCACGACTCTATTAAAGAGGAACTCCAACCCCTCCTCCAACAAACTTCATTTGTGAAACGCGCTTTCAAGCGCCTGAAGGAAAATTTTGAGATTGTTGCTCTGTGTTTAACACTTTTGGCAAACATTGTGATCATGGTCCGTGAGACTCGCAAGAGGCAGAAAATGGTGGATGATGCAGTGAATGAGTACATTGAGAAAGCAAACATCACCACAGATGACAAGACTCTTGACGAGGCGGAGAAGAGCCCTCTAGAGACCAGCGGCGCCAGCACCGTTGGCTTTAGAGAGAGAACTCTCCCAGGTCAAAAGGCATGCGATGACGTGAACTCCGAGCCTGCCCAACCTGTTGAGGAGCAACCACAAGCTGAAGGACCCTACGCCGGACCACTCGAGCGTCAGAAACCTCTGAAAGTGAGAGCCAAGCTCCCACAGCAGGAGGGGCCTTACGCTGGTCCAATGGAGAGACAGAAACCGCTAAAAGTGAAAGCAAAAGCCCCGGTCGTGAAGGAAGGACCTTACGAGGGACCGGTGAAGAAGCCTGT
			CGCTTTGAAAGTGAAAGCTAAGAACCTGATTGTCACTGAGAGTGGTGCCCCACCGACCGACTTGCAAAAGATGGTCATGGGCAACACAAAGCCTGTTGAGCTCATCCTCGACGGGAAGACAGTAGCCATTTGCTGCGCTACTGGAGTGTTTGGCACTGCTTACCTCGTGCCTCGTCACCTCTTCGCAGAGAAGTATGACAAGATCATGTTGGACGGCAGAGCCATGACAGACAGTGACTACAGAGTGTTTGAGTTTGAGATCAAAGTAAAAGGACAGGACATGCTCTCAGACGCCGCGCTCATGGTGCTCCACCGTGGGAACCGCGTGAGGGACATCACGAAGCACTTTCGTGACACAGCAAGAATGAAGAAAGGCACCCCCGTTGTCGGTGTGATTAACAACGCCGATGTCGGGAGACTGATTTTCTCCGGTGAGGCCCTTACTTACAAGGACATTGTGGTTTGTATGGACGGAGACACCATGCCCGGCCTCTTTGCCTACAGAGCCGCCACCAAGGCTGGCTACTGCGGAGGAGCCGTTCTCGCCAAAGACGGAGCTGACACTTTCATCGTCGGCACTCACTCTGCAGGAGGCAACGGAGTTGGATACTGCTCATGCGTTTCCAGGTCCATGCTTCTTAAAATGAAGGCACACATTGACCCCGAACCACATCACGAGGGGTTGATTGTGGACACCAGAGATGTGGAAGAGCGCGTTCACGTGATGCGCAAAACCAAGCTTGCACCCACCGTTGCACACGGTGTGTTCAACCCCGAGTTTGGGCCCGCTGCCTTGTCCAACAAGGACCCGCGTCTGAACGAGGGTGTTGTCCTCGATGAAGTCATCTTCTCCAAACACAAGGGAGACACAAAGATGTCTGAGGAGGACAAAGCGCTGTTCCGCCGCTGTGCTGCTGACTACGCGTCACGCCTGCACAGCGTGTTGGGCACAGCAAATGCCCCATTGAGCATCTACGAGGCAATCAAGGGTGTCGACGGACTCGACGCCATGGAACCAGATACAGCGCCCGGCCTCCCCTGGGCCCTCCAGGGTAAACGCCGCGGCGCGCTCATCGACTTCGAAAACGGCACGGTCGGACCCGAAGTCGAGGCTGCCCTGAAGCTCATGGAGAAGAGAGAATACAAATTTGCTTGTCAGACCTTCCTGAAGGACGAGATTCGCCCGATGGAGAAAGTACGTGCCGGCAAGACTCGCATTGTCGACGTCTTGCCCGTTGAGCATATTCTTTACACCAGGATGATGATTGGCAGATTTTGTGCACAGATGCACTCAAACAACGGACCGCAAATTGGCTCAGCGGTCGGTTGCAACCCTGATGTTGATTGGCAGAGATTTGGCACACACTTCGCCCAGTACAGAAACGTGTGGGATGTGGACTATTCGGCCTTTGATGCTAATCACTGCAGTGATGCCATGAACATCATGTTTGAGGAGGTGTTTCGCACGGAGTTCGGCTTCCACCCGAATGCCGAGTGGATCCTGAAGACTCTTGTGAACACGGAACACGCCTATGAGAACAAACGCATCACTGTTGAAGGCGGAATGCCGTCTGGTTGTTCCGCAACAAGCATCATCAACACAATTTTGAACAACATCTACGTGCTCTACGCCCTGCGTAGACACTATGAGGGAGTTGAGCTGGACACATACACCATGATCTCCTACGGAGACGACATCGTGGTGGCAAGTGATTATGACTTGGACTTCGAGGCTCTCAAGCCCCACTTTAAATCCCTTGGTCAAACCATCACTCCAGCTGACAAAAGCGACAAAGGTTTTGTTCTTGGTCACTCCATTACCGATGTCACTTTCCTCAAAAGACACTTCCACATGGACTATGGAACTGGGTTTTACAAACCTGTGATGGCCTCAAAGACCCTTGAGGCTATCCTCTCCTTTGCACGCCGTGGGACCATACAGGAGAAGTTGATCTCCGTGGCAGGACTCGCCGTCCACTCTGGACCAGACGAGTACCGGC
			GTCTCTTTGAGCCTTTCCAAGGTCTCTTTGAGATTCCAAGCTACAGATCACTTTACCTGCGTTGGGTGAACGCCGTGTGTGGTGACGCATAATCCCTCAGAGGCCACGACAACCGGGCTCTGAGGCGCGCGACACCTTAGGAGTGAAAGCCTGAAAGGGCTTTTCCCGCTTCCTTAATCAAAAAAAAAAAAAA-'/>
    
    <sequence taxon='IP2c-7.' value='-----------------GGTCTCACCCCTAGTAAGCCAACGACAGTCCCTGCGTTGCACTCCACACTTACGTTGTACACACGCGGGACCCGATGGACTTTCGTTCACCCACCTACAGCTGGACTCACGGCACCGCGTGGCCATTTTAGCTGGATTGTGCGGACGAACACTGCTTGCGCACCTCGCGTGACCAGTTAGTACTCTTACCACTCTCCGCCTACTTGGTCGTTAGCGCTGTCTTGGGCACTCCTGTTGGGGGCCGTTCGACGCTCCACGGGCTCTCCTGTGTGACATCTACGGTGATGGGGCCGTTTCGCGCGTGCTGGTCGTCTGGACTGCTTCGGCTGTCACCCGACGCCCGCCNNNNNCCCCCCCCCCCCNNNNNTTTACCGTCGTTCCCGACGTAAAAGGGAGGTAACCACAAGCTTGAAACCGTCCAGCCCGACGAAAAAGGGTGGTAACCACAAGCTTACTGCCGTCTTTCCCGACGTTAAAGGGATGAAACCACAAGACTTACCTTCGCTCGGAAGTAAAACGACAAACACGCACAGTTTTGCCCGTTTTCATGAGAAATGGGACGTCTGCGCACGAAACGCGCCGTCGCTTGAGGAGGACTTGTACAAACACGATCTATGCAGGTTTCCCCAACTGACACAAACCGTGCAACTTGAAACTCCGCCTGGTCTTTCCAGGTCTAGAGGGGTAACATTTTGTACTGTGTTTGACTCCACGCTCGATCCACTAGCGAGTGTTAGTAGCGGTACTGCTGTCTCGTAGCGGAGCATGTTGGCCATGGGAACACCTCCTTGGTAACAAGGACCCACGGGGCCGAAAGCCACGTCCTAACGGACCCAACATGTGTGCAACCCCAGCACGGCAGCTTTACTGTGAAACCCACTTCAAGGTGACATTGATACTGGTACTCAAACACTGGTGACAGGCTAAGGATGCCCTTCAGGTACCCCGAGGTAACAAGCGACACTCGGGATCTGAGAAGGGGACTGGGACTTCTTTAAAGTGCCCAGTTTAAAAAGCTTCTACGCCTGAATAGGTGACCGGAGGCCGGCACCTTTCCTTTTATAAACACTGAACACATGAATACAACTGACTGTTTTATCGCTTTGGTACAGGCTATCAGAGAGATTAAAGCACTTTTCCTACCACGCACCACAGGAAAAATGGAACTGACACTGTACAACGGTGAGAAGAAGACCTTTTACTCCAGGCCCAACAACCACGACAACTGCTGGTTGAACGCCATCCTCCAGTTGTTCAGGTACGTTGAAGAACCATTCTTCGACTGGGTCTACAGTTCGCCTGAGAACCTCACGCTTGAAGCCATCAAGCAGTTGGAGGACCTCACAGGGCTTGAACTGCACGAGGGTGGACCACCTGCTCTCGTGATCTGGAACATCAAGCACTTGCTCCACACCGGCATTGGCACCGCCTCGCGACCCAGCGAGGTGTGCATGGTGGATGGTACGGACATGTGCTTGGCTGATTTCCATGCAGGCATTTTCCTTAAGGGGCAAGAACACGCTGTGTTCGCGTGTGTCACCTCCAACGGGTGGTACGCGATTGATGATGAGGACTTCTACCCCTGGACGCCGGACCCATCCGACGTTCTGGTGTTTGTCCCGTACGATCAAGAACCACTCAACGGGGAATGGAAAGCCAAGGTTCAACGCAAGCTCAAAGGGGCTGGACAATCCAGTCCAGCGACCGGCTCGCAGAACCAATCTGGCAATACTGGCAGCATAATAAACAACTACTACATGCAGCAGTATCAAAACTCCATGGACACACAGCTTGGTGACAACGCAATCAGTGGAGGCTCTAACGAGGGCTCCACCGACACAACCTCCACCCACACAACCAACACCCAGAACAATGACTGGTTCTCCAAACTTGCAAGCTCTGCTTTCAGCGGTCTTTTCGGCGCTCTTCTCGCCGACAAGAAGACAGAGGAGACCACTCTCCTCGAAGACCGCATCCTCACCA
			CCCGTAACGGCCACACCACGTCGACAACCCAGTCAAGCGTTGGAGTCACATACGGGTACGCAACAGCTGAGGATTTTGTGAGCGGACCGAACACTTCTGGTCTCGAGACCAGAGTTGTGCAGGCAGAACGGTTTTTCAAAACCCACCTCTTCGACTGGGTCACCAGTGACTCATTCGGACGTTGCCACCTCCTGGAACTCCCGACCGACCACAAAGGTGTCTACGGCAGCCTGACCGACTCGTATGCATATATGAGGAACGGCTGGGATGTCGAGGTCACCGCGGTTGGCAACCAGTTCAACGGAGGGTGCCTGCTGGTCGCAATGGTACCAGAGCTTTGTTCTATCCAAAAGAGGGAACTGTACCAGCTCACACTCTTCCCTCACCAGTTCATCAACCCACGCACGAACATGACTGCGCACATTACAGTGCCCTTTGTTGGCGTCAACCGCTACGACCAGTACAAGGTTCACAAGCCTTGGACCCTTGTGGTTATGGTTGTAGCCCCTCTGACCGTCAACACTGAAGGTGCCCCTCAGATCAAGGTGTATGCCAACATTGCCCCAACTAACGTGCACGTCGCGGGTGAGTTTCCTTCCAAAGAGGGAATATTCCCCGTGGCCTGTAGCGACGGCTATGGTGGCCTGGTGACCACGGACCCGAAGACGGCTGACCCCGTTTATGGGAAAGTGTTCAACCCCCCCCGCAACCAGTTGCCGGGGCGTTTTACCAACCTCCTTGATGTGGCTGAGGCATGCCCGACGTTTCTGCACTTCGAGGGTGGCGTACCGTACGTGACCACGAAAACAGACTCGGACAGGGTGCTTGCTCAGTTTGATATGTCTTTGGCAGCAAAACACATGTCAAACACCTTCCTCGCAGGTCTTGCGCAGTACTACACACAGTACAGTGGCACCATCAACCTGCACTTCATGTTCACAGGACCCACTGACGCGAAGGCGCGTTACATGATTGCCTACGCCCCACCGGGCATGGAGCCGCCCAAGACACCTGAGGCGGCCGCGCACTGCATTCATGCTGAGTGGGACACTGGGTTGAACTCAAAGTTTACTTTTTCCATCCCCTACCTCTCGGCCGCCGATTACGCGTACACCGCGTCTGACGTGGCCGAGACCACAAATGTGCAGGGATGGGTCTGCTTGTTTCAAATTACACATGGCAAGGCCGACGGCGACGCTCTGGTCGTACTGGCTAGTGCTGGTAAAGACTTTGAGCTAAGGCTGCCGGTGGACGCCCGTGCGGAAACCACTTCTGCGGGCGAGTCAGCGGATCCTGTCACCACCACTGTTGAAAACTACGGTGGCGAAACACAGATCCAGAGGCGCCAACACACGGACGTCTCGTTCATTATGGACAGATTTGTGAAAGTGACACCGCAAAACCAAATTAACATTTTGGACCTCATGCAGGTCCCATCACACACTTTGGTGGGAGCGCTCCTACGCGCGTCCACTTACTACTTCTCTGACTTGGAGATAGCAGTAAAACACGAGGGAGACCTCACCTGGGTTCCAAATGGAGCGCCTGAAAAGGCGTTGGACAACACCACCAACCCAACTGCTTACCACAAGGCACCACTCACCCGGCTTGCCCTGCCCTACACTGCGCCCCACCGCGTGTTGGCAACCGTGTACAACGGTGAGTGCAGGTACAGCAGAAATGCTGTGCCCAACTTGAGAGGTGACCTTCAAGTGTTGGCTCAAAAGGTGGCACGGACGCTGCCTACCTCCTTCAACTACGGTGCCATCAAAGCGACCCGGGTCACCGAGTTGCTTTACCGGATGAAGAGGGCCGAAACATACTGTCCAAGGCCCTTGCTGGCAATCCACCCAACTGAAGCCAGACACAAACAGAAAATTGTGGCACCGGTGAAACAGACTTTGAATTTTGACCTTCTGAAGTTGGCAGGAGACGTTGAGTCCAACCCTGGGCCCTTCTTCTTCTCCGACGTTAGGTCGAACTTCTCCAAACTGGTGGAA
			ACTATCAACCAGATGCAGGAGGACATGTCAACAAAACACGGGCCTGACTTTAACCGGTTAGTGTCCGCATTTGAGGAATTGGCCATTGGAGTGAAAGCCATCAGAACCGGTCTCGACGAGGCCAAACCCTGGTACAAGCTTATCAAGCTCCTAAGCCGCCTGTCGTGCATGGCCGCTGTGGCAGCACGGTCCAAGGACCCAGTCCTTGTGGCCATCATGCTGGCCGACACCGGTCTCGAGATTCTGGACAGCACCTTCGTCGTGAAGAAGATCTCCGACTCGCTCTCCAGTCTCTTTCACGTGCCGGCCCCCGTCTTCAGTTTCGGAGCACCGGTCCTGTTGGCCGGGTTGGTCAAAGTCGCCTCGAGTTTCTTCCGGTCTACACCCGAAGACCTTGAGAGAGCAGAGAAACAGCTCAAAGCACGTGACATCAACGACATCTTCGCCATTCTCAAGAACGGCGAGTGGCTGGTCAAACTGATCCTTGCCATCCGCGACTGGATTAAGGCTTGGATCGCCTCAGAAGAGAAGTTTGTCACCATGACAGACTTGGTGCCTGGCATCCTTGAAAAGCAGCGGGATCTGAACGACCCGAGCAAGTACAAGGAAGCCAAGGAGTGGCTCGACAACGCGCGCCAAGCGTGTTTGAAGAGCGGGAACGTCCACATTGCCAACCTGTGTAAAGTGGTCGCTCCAGCACCCAGCAAGTCGAGGCCCGAACCCGTGGTTGTTTGTCTCCGCGGCAAATCTGGCCAGGGCAAGAGCTTCCTTGCAAACGTGCTTGCACAGGCAATTTCCGCCCACTTCACCGGCAGAACCGACTCAGTGTGGTACTGCCCACCTGACCCTGACCACTTCGACGGTTACAACCAGCAAACCGTCGTTGTGATGGATGATTTGGGCCAGAACCCTGACGGCAAGGACTTCAAATACTTTGCCCAAATGGTCTCGACCACAGGGTTCATCCCGCCCATGGCATCACTCGAGGACAAAGGTAAACCTTTCAACAGCAAAGTCATCATCGCGACCACCAACTTGTACTCGGGCTTCACCCCGAGGACTATGGTGTGTCCCGACGCACTGAACCGGAGGTTTCACTTTGACATCGATGTGAGTGCTAAGGATGGGTACAAAATTAACAACAAATTGGACATTATCAAAGCACTTGAAGACACCCACACCAACCCAGTGGCAATGTTTCAATACGACTGTGCCCTTCTCAACGGCATGGCCGTTGAAATGAAGAGAATGCAACAAGACATGTTCAAGCCTCAACCACCCCTCCAGAATGTGTACCAGCTTGTTCAGGAGGTGATTGATCGGGTCGAGCTCCATGAGAAAGTGTCGAGCCACCCGATCTTCAAGCAGATCTCAATTCCTTCCCAAAAATCTGTGTTGTACTTTCTCATTGAGAAGGGCCAACATGAGGCAGCAATTGAATTCTTTGAGGGCATGGTCCACGACTCTATTAAAGAGGAACTCCAACCCCTCCTCCAACAAACTTCATTTGTGAAACGCGCTTTCAAGCGCCTGAAGGAAAATTTTGAGATTGTTGCTCTGTGTTTAACACTTTTGGCAAACATTGTGATCATGGTCCGTGAGACTCGCAAGAGGCAGAAAATGGTGGATGATGCAGTGAATGAGTACATTGAGAAAGCAAACATCACCACAGATGACAAGACTCTTGACGAGGCGGAGAAGAGCCCTCTAGAGACCAGCGGCGCCAGCACCGTTGGCTTTAGAGAGAGAACTCTCCCAGGTCAAAAGGCATGCGATGACGTGAACTCCGAGCCTGCCCAACCTGTTGAGGAGCAACCACAAGCTGAAGGACCCTACGCCGGACCACTCGAGCGTCAGAAACCTCTGAAAGTGAGAGCCAAGCTCCCACAGCAGGAGGGGCCTTACGCTGGTCCAATGGAGAGACAGAAACCGCTAAAAGTGAAAGCAAAAGCCCCGGTCGTGAAGGAAGGACCTTACGAGGGACCGGTGAAGAAGCCTGT
			CGCTTTGAAAGTGAAAGCTAAGAACCTGATTGTCACTGAGAGTGGTGCCCCACCGACCGACTTGCAAAAGATGGTCATGGGCAACACAAAGCCTGTTGAGCTCATCCTCGACGGGAAGACAGTAGCCATTTGCTGCGCTACTGGAGTGTTTGGCACTGCTTACCTCGTGCCTCGTCACCTCTTCGCAGAGAAGTATGACAAGATCATGTTGGACGGCAGAGCCATGACAGACAGTGACTACAGAGTGTTTGAGTTTGAGATCAAAGTAAAAGGACAGGACATGCTCTCAGACGCCGCGCTCATGGTGCTCCACCGTGGGAACCGCGTGAGGGACATCACGAAGCACTTTCGTGACACAGCAAGAATGAAGAAAGGCACCCCCGTTGTCGGTGTGATTAACAACGCCGATGTCGGGAGACTGATTTTCTCCGGTGAGGCCCTTACTTACAAGGACATTGTGGTTTGTATGGACGGAGACACCATGCCCGGCCTCTTTGCCTACAGAGCCGCCACCAAGGCTGGCTACTGCGGAGGAGCCGTTCTCGCCAAAGACGGAGCTGACACTTTCATCGTCGGCACTCACTCTGCAGGAGGCAACGGAGTTGGATACTGCTCATGCGTTTCCAGGTCCATGCTTCTTAAAATGAAGGCACACATTGACCCCGAACCACATCACGAGGGGTTGATTGTGGACACCAGAGATGTGGAAGAGCGCGTTCACGTGATGCGCAAAACCAAGCTTGCACCCACCGTTGCACACGGTGTGTTCAACCCCGAGTTTGGGCCCGCTGCCTTGTCCAACAAGGACCCGCGTCTGAACGAGGGTGTTGTCCTCGATGAAGTCATCTTCTCCAAACACAAGGGAGACACAAAGATGTCTGAGGAGGACAAAGCGCTGTTCCGCCGCTGTGCTGCTGACTACGCGTCACGCCTGCACAGCGTGTTGGGCACAGCAAATGCCCCATTGAGCATCTACGAGGCAATCAAGGGTGTCGACGGACTCGACGCCATGGAACCAGATACAGCGCCCGGCCTCCCCTGGGCCCTCCAGGGTAAACGCCGCGGCGCGCTCATCGACTTCGAAAACGGCACGGTCGGACCCGAAGTCGAGGCTGCCCTGAAGCTCATGGAGAAGAGAGAATACAAATTTGCTTGTCAGACCTTCCTGAAGGACGAGATTCGCCCGATGGAGAAAGTACGTGCCGGCAAGACTCGCATTGTCGACGTCTTGCCCGTTGAGCATATTCTTTACACCAGGATGATGATTGGCAGATTTTGTGCACAGATGCACTCAAACAACGGACCGCAAATTGGCTCAGCGGTCGGTTGCAACCCTGATGTTGATTGGCAGAGATTTGGCACACACTTCGCCCAGTACAGAAACGTGTGGGATGTGGACTATTCGGCCTTTGATGCTAATCACTGCAGTGATGCCATGAACATCATGTTTGAGGAGGTGTTTCGCACGGAGTTCGGCTTCCACCCGAATGCCGAGTGGATCCTGAAGACTCTTGTGAACACGGAACACGCCTATGAGAACAAACGCATCACTGTTGAAGGCGGAATGCCGTCTGGTTGTTCCGCAACAAGCATCATCAACACAATTTTGAACAACATCTACGTGCTCTACGCCCTGCGTAGACACTATGAGGGAGTTGAGCTGGACACATACACCATGATCTCCTACGGAGACGACATCGTGGTGGCAAGTGATTATGACTTGGACTTCGAGGCTCTCAAGCCCCACTTTAAATCCCTTGGTCAAACCATCACTCCAGCTGACAAAAGCGACAAAGGTTTTGTTCTTGGTCACTCCATTACCGATGTCACTTTCCTCAAAAGACACTTCCACATGGACTATGGAACTGGGTTTTACAAACCTGTGATGGCCTCAAAGACCCTTGAGGCTATCCTCTCCTTTGCACGCCGTGGGACCATACAGGAGAAGTTGATCTCCGTGGCAGGACTCGCCGTCCACTCTGGACCAGACGAGTACCGGC
			GTCTCTTTGAGCCTTTCCAAGGTCTCTTTGAGATTCCAAGCTACAGATCACTTTACCTGCGTTGGGTGAACGCCGTGTGTGGTGACGCATAATCCCTCAGAGGCCACGACAACCGGGCTCTGAGGCGCGCGACACCTTAGGAGTGAAAGCCTGAAAGGGCTTTTCCCGCTTCCTTAATCAAAAAAAAAAAAAA-'/>
    
    <sequence taxon='IP2b-6.' value='-----------------GGTCTCACCCCTAGTAAGCCAACGACAGTCCCTGCGTTGCACTCCACACTTACGTTGTACACACGCGGGACCCGATGGACTTTCGTTCACCCACCTACAGCTGGACTCACGGCACCGCGTGGCCATTTTAGCTGGATTGTGCGGACGAACACTGCTTGCGCACCTCGCGTGACCAGTTAGTACTCTTACCACTCTCCGCCTACTTGGTCGTTAGCGCTGTCTTGGGCACTCCTGTTGGGGGCCGTTCGACGCTCCACGGGCTCTCCTGTGTGACATCTACGGTGATGGGGCCGTTTCGCGCGTGCTGGTCGTCTGGACTGCTTCGGCTGTCACCCGACGCCCGCCNNNNNCCCCCCCCCCCCNNNNNTTTACCGTCGTTCCCGACGTAAAAGGGAGGTAACCACAAGCTTGAAACCGTCCAGCCCGACGAAAAAGGGTGGTAACCACAAGCTTACTGCCGTCTTTCCCGACGTTAAAGGGATGAAACCACAAGACTTACCTTCGCTCGGAAGTAAAACGACAAACACGCACAGTTTTGCCCGTTTTCATGAGAAATGGGACGTCTGCGCACGAAACGCGCCGTCGCTTGAGGAGGACTTGTACAAACACGATCTATGCAGGTTTCCCCAACTGACACAAACCGTGCAACTTGAAACTCCGCCTGGTCTTTCCAGGTCTAGAGGGGTAACATTTTGTACTGTGTTTGACTCCACGCTCGATCCACTAGCGAGTGTTAGTAGCGGTACTGCTGTCTCGTAGCGGAGCATGTTGGCCGTGGGAACACCTCCTTGGTAACAAGGACCCACGGGGCCGAAAGCCACGTCCTAACGGACCCAACATGTGTGCAACCCCAGCACGGCAGCTTTACTGTGAAACCCACTTCAAGGTGACATTGATACTGGTACTCAAACACTGGTGACAGGCTAAGGATGCCCTTCAGGTACCCCGAGGTAACAAGCGACACTCGGGATCTGAGAAGGGGACTGGGACTTCTTTAAAGTGCCCAGTTTAAAAAGCTTCTACGCCTGAATAGGTGACCGGAGGCCGGCACCTTTCCTTTTATAAACACTGAACACATGAATACAACTGACTGTTTTATCGCTTTGGTACAGGCTATCAGAGAGATTAAAGCACTTTTCCTACCACGCACCACAGGAAAAATGGAACTGACACTGTACAACGGTGAGAAGAAGACCTTTTACTCCAGGCCCAACAACCACGACAACTGCTGGTTGAACGCCATCCTCCAGTTGTTCAGGTACGTTGAAGAACCATTCTTCGACTGGGTCTACAGTTCGCCTGAGAACCTCACGCTTGAAGCCATCAAGCAGTTGGAGGACCTCACAGGGCTTGAACTGCACGAGGGTGGACCACCTGCTCTCGTGATCTGGAACATCAAGCACTTGCTCCACACCGGCATTGGCACCGCCTCGCGACCCAGCGAGGTGTGCATGGTGGATGGTACGGACATGTGCTTGGCTGATTTCCATGCAGGCATTTTCCTTAAGGGGCAAGAACACGCTGTGTTCGCGTGTGTCACCTCCAACGGGTGGTACGCGATTGATGATGAGGACTTCTACCCCTGGACGCCGGACCCATCCGACGTTCTGGTGTTTGTCCCGTACGATCAAGAACCACTCAACGGGGAATGGAAAGCCAAGGTTCAACGCAAGCTCAAAGGGGCTGGACAATCCAGTCCAGCGACCGGCTCGCAGAACCAATCTGGCAATACTGGCAGCATAATAAACAACTACTACATGCAGCAGTATCAAAACTCCATGGACACACAGCTTGGTGACAACGCAATCAGTGGAGGCTCTAACGAGGGCTCCACCGACACAACCTCCACCCACACAACCAACACCCAGAACAATGACTGGTTCTCCAAACTTGCAAGCTCTGCTTTCAGCGGTCTTTTCGGCGCTCTTCTCGCCGACAAGAAGACAGAGGAGACCACTCTCCTCGAAGACCGCATCCTCACCA
			CCCGTAACGGCCACACCACGTCGACAACCCAGTCAAGCGTTGGAGTCACATACGGGTACGCAACAGCTGAGGATTTTGTGAGCGGACCGAACACTTCTGGTCTCGAGACCAGAGTTGTGCAGGCAGAACGGTTTTTCAAAACCCACCTCTTCGACTGGGTCACCAGTGACTCATTCGGACGTTGCCACCTCCTGGAACTCCCGACCGACCACAAAGGTGTCTACGGCAGCCTGACCGACTCGTATGCATATATGAGGAACGGCTGGGATGTCGAGGTCACCGCGGTTGGCAACCAGTTCAACGGAGGGTGCCTGCTGGTCGCAATGGTACCAGAGCTTTGTTCTATCCAAAAGAGGGAACTGTACCAGCTCACACTCTTCCCTCACCAGTTCATCAACCCACGCACGAACATGACTGCGCACATTACAGTGCCCTTTGTTGGCGTCAACCGCTACGACCAGTACAAGGTTCACAAGCCTTGGACCCTTGTGGTTATGGTTGTAGCCCCTCTGACCGTCAACACTGAAGGTGCCCCTCAGATCAAGGTGTATGCCAACGTTGCCCCAACTAACGTGCACGTCGCGGGTGAGTTTCCTTCCAAAGAGGGAATATTCCCCGTGGCCTGTAGCGACGGCTATGGTGGCCTGGTGACCACGGACCCGAAGACGGCTGACCCCGTTTATGGGAAAGTGTTCAACCCCCCCCGCAACCAGTTGCCGGGGCGTTTTACCAACCTCCTTGATGTGGCTGAGGCATGCCCGACGTTTCTGCACTTCGAGGGTGGCGTACCGTACGTGACCACGAAAACAGACTCGGACAGGGTGCTTGCTCAGTTTGATATGTCTTTGGCAGCAAAACACATGTCAAACACCTTCCTCGCAGGTCTTGCGCAGTACTACACACAGTACAGTGGCACCATCAACCTGCACTTCATGTTCACAGGACCCACTGACGCGAAGGCGCGTTACATGATTGCCTACGCCCCACCGGGCATGGAGCCGCCCAAGACACCTGAGGCGGCCGCGCACTGCATTCATGCTGAATGGGACACTGGGTTGAACTCAAAGTTTACTTTTTCCATCCCCTACCTCTCGGCCGCCGATTACGCGTACACCGCGTCTGACGTGGCCGAGACCACAAATGTGCAGGGATGGGTCTGCTTGTTTCAAATTACACATGGCAAGGCCGACGGCGACGCTCTGGTCGTACTGGCTAGTGCTGGTAAAGACTTTGAGCTAAGGCTGCCGGTGGACGCCCGTGCGGAAACCACTTCTGCGGGCGAGTCAGCGGATCCTGTCACCACCACTGTTGAAAACTACGGTGGCGAAACACAGATCCAGAGGCGCCAACACACGGACGTCTCGTTCATTATGGACAGATTTGTGAAAGTGACACCGCAAAACCAAATTAACATTTTGGACCTCATGCAGGTCCCATCACACACTTTGGTGGGAGCGCTCCTACGCGCGTCCACTTACTACTTCTCTGACTTGGAGATAGCAGTAAAACACGAGGGAGACCTCACCTGGGTTCCAAATGGAGCGCCTGAAAAGGCGTTGGACAACACCACCAACCCAACTGCTTACCACAAGGCACCACTCACCCGGCTTGCCCTGCCCTACACTGCGCCCCACCGCGTGTTGGCAACCGTGTACAACGGTGAGTGCAGGTACAGCAGAAATGCTGTGCCCAACTTGAGAGGTGACCTTCAAGTGTTGGCTCAAAAGGTGGCACGGACGCTGCCTACCTCCTTCAACTACGGTGCCATCAAAGCGACCCGGGTCACCGAGTTGCTTTACCGGATGAAGAGGGCCGAAACATACTGTCCAAGGCCCTTGCTGGCAATCCACCCAACTGAAGCCAGACACAAACAGAAAATTGTGGCACCGGTGAAACAGACTTTGAATTTTGACCTTCTGAAGTTGGCAGGAGACGTTGAGTCCAACCCTGGGCCCTTCTTCTTCTCCGACGTTAGGTCGAACTTCTCCAAACTGGTGGAA
			ACTATCAACCAGATGCAGGAGGACATGTCAACAAAACACGGGCCYGACTTTAACCGGTTAGTGTCCGCATTTGAGGAATTGGCCATTGGAGTGAAAGCCATCAGAACCGGTCTCGACGAGGCCAAACCCTGGTACAAGCTTATCAAGCTCCTAAGCCGCCTGTCGTGCATGGCCGCTGTGGCAGCACGGTCCAAGGACCCAGTCCTTGTGGCCATCATGCTGGCCGACACCGGTCTCGAGATTCTGGACAGCACCTTCGTCGTGAAGAAGATCTCCGACTCGCTCTCCAGTCTCTTTCACGTGCCGGCCCCCGTCTTCAGTTTCGGAGCACCGGTCCTGTTGGCCGGGTTGGTCAAAGTCGCCTCGAGTTTCTTCCGGTCTACACCCGAAGACCTTGAGAGAGCAGAGAAACAGCTCAAAGCACGTGACATCAACGACATCTTCGCCATTCTCAAGAACGGCGAGTGGCTGGTCAAACTGATCCTTGCCATCCGCGACTGGATTAAGGCTTGGATCGCCTCAGAAGAGAAGTTTGTCACCATGACAGACTTGGTGCCTGGCATCCTTGAAAAGCAGCGGGATCTGAACGACCCGAGCAAGTACAAGGAAGCCAAGGAGTGGCTCGACAACGCGCGCCAAGCGTGTTTGAAGAGCGGGAACGTCCACATTGCCAACCTGTGTAAAGTGGTCGCTCCAGCACCCAGCAAGTCGAGGCCCGAACCCGTGGTTGTTTGTCTCCGCGGCAAATCTGGCCAGGGCAAGAGCTTCCTTGCAAACGTGCTTGCACAGGCAATTTCCGCCCACTTCACCGGCAGAACCGACTCAGTGTGGTACTGCCCACCTGACCCTGACCACTTCGACGGTTACAACCAGCAAACCGTCGTTGTGATGGATGATTTGGGCCAGAACCCTGACGGCAAGGACTTCAAATACTTTGCCCAAATGGTCTCGACCACAGGGTTCATCCCGCCCATGGCATCACTCGAGGACAAAGGTAAACCTTTCAACAGCAAAGTCATCATCGCGACCACCAACTTGTACTCGGGCTTCACCCCGAGGACTATGGTGTGTCCCGACGCACTGAACCGGAGGTTTCACTTTGACATCGATGTGAGTGCTAAGGATGGGTACAAAATTAACAACAAATTGGACATTATCAAAGCACTTGAAGACACCCACACCAACCCAGTGGCAATGTTTCAATACGACTGTGCCCTTCTCAACGGCATGGCCGTTGAAATGAAGAGAATGCAACAAGACATGTTCAAGCCTCAACCACCCCTCCAGAATGTGTACCAGCTTGTTCAGGAGGTGATTGATCGGGTCGAGCTCCATGAGAAAGTGTCGAGCCACCCGATCTTCAAGCAGATCTCAATTCCTTCCCAAAAATCTGTGTTGTACTTTCTCATTGAGAAGGGCCAACATGAGGCAGCAATTGAATTCTTTGAGGGCATGGTCCACGACTCTATTAAAGAGGAACTCCAACCCCTCCTCCAACAAACTTCATTTGTGAAACGCGCTTTCAAGCGCCTGAAGGAAAATTTTGAGATTGTTGCTCTGTGTTTAACACTTTTGGCAAACATTGTGATCATGGTCCGTGAGACTCGCAAGAGGCAGAAAATGGTGGATGATGCAGTGAATGAGTACATTGAGAAAGCAAACATCACCACAGATGACAAGACTCTTGACGAGGCGGAGAAGAGCCCTCTAGAGACCAGCGGCGCCAGCACCGTTGGCTTTAGAGAGAGAACTCTCCCAGGTCAAAAGGCATGCGATGACGTGAACTCCGAGCCTGCCCAACCTGTTGAGGAGCAACCACAAGCTGAAGGACCCTACGCCGGACCACTCGAGCGTCAGAAACCTCTGAAAGTGAGAGCCAAGCTCCCACAGCAGGAGGGGCCTTACGCTGGTCCAATGGAGAGACAGAAACCGCTAAAAGTGAAAGCAAAAGCCCCGGTCGTGAAGGAAGGACCTTACGAGGGACCGGTGAAGAAGCCTGT
			CGCTTTGAAAGTGAAAGCTAAGAACCTGATTGTCACTGAGAGTGGTGCCCCACCGACCGACTTGCAAAAGATGGTCATGGGCAACACAAAGCCTGTTGAGCTCATCCTCGACGGGAAGACAGTAGCCATTTGCTGCGCTACTGGAGTGTTTGGCACTGCTTACCTCGTGCCTCGTCACCTCTTCGCAGAGAAGTATGACAAGATCATGTTGGACGGCAGAGCCATGACAGACAGTGACTACAGAGTGTTTGAGTTTGAGATCAAAGTAAAAGGACAGGACATGCTCTCAGACGCCGCGCTCATGGTGCTCCACCGTGGGAACCGCGTGAGGGACATCACGAAGCACTTTCGTGACACAGCAAGAATGAAGAAAGGCACCCCCGTTGTCGGTGTGATTAACAACGCCGATGTCGGGAGACTGATTTTCTCCGGTGAGGCCCTTACTTACAAGGACATTGTGGTTTGTATGGACGGAGACACCATGCCCGGCCTCTTTGCCTACAGAGCCGCCACCAAGGCTGGCTACTGCGGAGGAGCCGTTCTCGCCAAAGACGGAGCTGACACTTTCATCGTCGGCACTCACTCTGCAGGAGGCAACGGAGTTGGATACTGCTCATGCGTTTCCAGGTCCATGCTTCTTAAAATGAAGGCACACATTGACCCCGAACCACATCACGAGGGGTTGATTGTGGACACCAGAGATGTGGAAGAGCGCGTTCACGTGATGCGCAAAACCAAGCTTGCACCCACCGTTGCACACGGTGTGTTCAACCCCGAGTTTGGGCCCGCTGCCTTGTCCAACAAGGACCCGCGTCTGAACGAGGGTGTTGTCCTCGATGAAGTCATCTTCTCCAAACACAAGGGAGACACAAAGATGTCTGAGGAGGACAAAGCGCTGTTCCGCCGCTGTGCTGCTGACTACGCGTCACGCCTGCACAGCGTGTTGGGCACAGCAAATGCCCCATTGAGCATCTACGAGGCAATCAAGGGTGTCGACGGACTCGACGCCATGGAACCAGATACAGCGCCCGGCCTCCCCTGGGCCCTCCAGGGTAAACGCCGCGGCGCGCTCATCGACTTCGAAAACGGCACGGTCGGACCCGAAGTCGAGGCTGCCCTGAAGCTCATGGAGAAGAGAGAATACAAATTTGCTTGTCAGACCTTCCTGAAGGACGAGATTCGCCCGATGGAGAAAGTACGTGCCGGCAAGACTCGCATTGTCGACGTCTTGCCCGTTGAGCATATTCTTTACACCAGGATGATGATTGGCAGATTTTGTGCACAGATGCACTCAAACAACGGACCGCAAATTGGCTCAGCGGTCGGTTGCAACCCTGATGTTGATTGGCAGAGATTTGGCACACACTTCGCCCAGTACAGAAACGTGTGGGATGTGGACTATTCGGCCTTTGATGCTAATCACTGCAGTGATGCCATGAACATCATGTTTGAGGAGGTGTTTCGCACGGAGTTCGGCTTCCACCCGAATGCCGAGTGGATCCTGAAGACTCTTGTGAACACGGAACACGCCTATGAGAACAAACGCATCACTGTTGAAGGCGGAATGCCGTCTGGTTGTTCCGCAACAAGCATCATCAACACAATTTTGAACAACATCTACGTGCTCTACGCCCTGCGTAGACACTATGAGGGAGTTGAGCTGGACACATACACCATGATCTCCTACGGAGACGACATCGTGGTGGCAAGTGATTATGACTTGGACTTCGAGGCTCTCAAGCCCCACTTTAAATCCCTTGGTCAAACCATCACTCCAGCTGACAAAAGCGACAAAGGTTTTGTTCTTGGTCACTCCATTACCGATGTCACTTTCCTCAAAAGACACTTCCACATGGACTATGGAACTGGGTTTTACAAACCTGTGATGGCCTCAAAGACCCTTGAGGCTATCCTCTCCTTTGCACGCCGTGGGACCATACAGGAGAAGTTGATCTCCGTGGCAGGACTCGCCGTCCACTCTGGACCAGACGAGTACCGGC
			GTCTCTTTGAGCCTTTCCAAGGTCTCTTTGAGATTCCAAGCTACAGATCACTTTACCTGCGTTGGGTGAACGCCGTGTGTGGTGACGCATAATCCCTCAGAGGCCACGACAACCGGGCTCTGAGGCGCGCGACACCTTAGGAGTGAAAGCCTGAAAGGGCTTTTCCCGCTTCCTTAATCTAAAAAAAAAAAAA-'/>
    
    <sequence taxon='IP6b-54' value='-----------------GGTCTCACCCCTAGTAAGCCAACGACAGTCCCTGCGTTGCACTCCACACTTACGTTGTACACACGCGGGACCCGATGGACTTTCGTTCACCCACCTACAGCTGGACTCACGGCACCGCGTGGCCATTTTAGCTGGATTGTGCGGACGAACACTGCTTGCGCACCTCGCGTGACCAGTTAGTACTCTTACCACTCTCCGCCTACTTGGTCGTTAGCGCTGTCTTGGGCACTCCTGTTGGGGGCCGTTCGACGCTCCACGGGCTCTCCTGTGTGACATCTACGGTGATGGGGCCGTTTCGCGCGTGCTGGTCGTCTGGACTGCTTCGGCTGTCACCCGACGCCCGCCNNNNNCCCCCCCCCCCCNNNNNTTTACCGTCGTTCCCGACGTAAAAGGGAGGTAACCACAAGCTTGAAACCGTCCAGCCCGACGAAAAAGGGTGGTAACCACAAGCTTACTGCCGTCTTTCCCGACGTTAAAGGGATGAAACCACAAGACTTACCTTCGCTCGGAAGTAAAACGACAAACACGCACAGTTTTGCCCGTTTTCATGAGAAATGGGACGTCTGCGCACGAAACGCGCCGTCGCTTGAGGAGGACTTGTACAAACACGATCTATGCAGGTTTCCCCAACTGACACAAACCGTGCAACTTGAAACTCCGCCTGGTCTTTCCAGGTCTAGAGGGGTAACATTTTGTACTGTGTTTGACTCCACGCTCGATCCACTAGCGAGTGTTAGTAGCGGTACTGCTGTCTCGTAGCGGAGCATGTTGGCCGTGGGAACACCTCCTTGGTAACAAGGACCCACGGGGCCGAAAGCCACGTCCTAACGGACCCAACATGTGTGCAACCCCAGCACGGCAGCTTTACTGTGAAACCCACTTCAAGGTGACATTGTTACTGGTACTCAAACACTGGTGACAGGCTAAGGATGCCCTTCAGGTACCCCGAGGTAACAAGCGACACTCGGGATCTGAGAAGGGGACTGGGACTTCTTTAAAGTGCCCAGTTTAAAAAGCTTCTACGCCTGAATAGGTGACCGGAGGCCGGCACCTTTCCTTTTATAAACACTGAACACATGAATACAACTGACTGTTTTATCGCTTTGGTACAGGCTATCAGAGAGATTAAAGCACTTTTCCTACCACGCACCACAGGAAAAATGGAACTGACACTGTACAACGGTGAGAAGAAGACCTTTTACTCCAGGCCCAACAACCACGACAACTGCTGGTTGAACGCCATCCTCCAGTTGTTCAGGTACGTTGAAGAACCATTCTTCGACTGGGTCTACAGTTCGCCTGAGAACCTCACGCTTGAAGCCATCAAGCAGTTGGAGGACCTCACAGGGCTTGAACTGCACGAGGGTGGACCACCTGCTCTCGTGATCTGGAACATCAAGCACTTGCTCCACACCGGCATTGGCACCGCCTCGCGACCCAGCGAGGTGTGCATGGTGGATGGTACGGACATGTGCTTGGCTGATTTCCATGCAGGCATTTTCCTTAAGGGGCAAGAACACGCTGTGTTCGCGTGTGTCACCTCCAACGGGTGGTACGCGATTGATGATGAGGACTTCTACCCCTGGACGCCGGACCCATCCGACGTTCTGGTGTTTGTCCCGTACGATCAAGAACCACTCAACGGGGAATGGAAAGCCAAGGTTCAACGCAAGCTCAAAGGGGCTGGACAATCCAGTCCAGCGACCGGCTCGCAGAACCAATCTGGCAATACTGGCAGCATAATAAACAACTACTACATGCAGCAGTATCAAAACTCCATGGACACACAGCTTGGTGACAACGCAATCAGTGGAGGCTCTAACGAGGGCTCCACCGACACAACCTCCACCCACACAACCAACACCCAGAACAATGACTGGTTCTCCAAACTTGCAAGCTCTGCTTTCAGCGGTCTTTTCGGCGCTCTTCTCGCCGACAAGAAGACAGAGGAGACCACTCTCCTCGAAGACCGCATCCTCACCA
			CCCGTAACGGCCACACCACGTCGACAACCCAGTCAAGCGTTGGAGTCACATACGGGTACGCAACAGCTGAGGATTTTGTGAGCGGACCGAACACTTCTGGTCTCGAGACCAGAGTTGTGCAGGCAGAACGGTTTTTCAAAACCCACCTCTTCGACTGGGTCACCAGTGACTCATTCGGACGTTGCCACCTCCTGGAACTCCCGACCGACCACAAAGGTGTCTACGGCAGCCTGACCGACTCGTATGCATATATGAGGAACGGCTGGGATGTCGAGGTCACCGCGGTTGGCAACCAGTTCAACGGAGGGTGCCTGCTGGTCGCAATGGTACCAGAGCTTTGTTCTATCCAAAAGAGGGAACTGTACCAGCTCACACTCTTCCCTCACCAGTTCATCAACCCACGCACGAACATGACTGCGCACATTACAGTGCCCTTTGTTGGCGTTAACCGCTACGACCAGTACAAGGTTCACAAGCCTTGGACCCTTGTGGTTATGGTTGTAGCCCCTCTGACCGTCAACACTGAAGGTGCCCCTCAGATCAAGGTGTATGCCAACATTGCCCCAACTAACGTGCACGTCGCGGGTGAGTTTCCTTCCAAAGAGGGAATATTCCCCGTGGCCTGTAGCGACGGCTATGGTGGCCTGGTGACCACGGACCCGAAGACGGCTGACCCCGTTTATGGGAAAGTGTTCAACCCCCCCCGCAACCAGTTGCCGGGGCGTTTTACCAACCTCCTTGATGTGGCTGAGGCATGCCCGACGTTTCTGCACTTCGAGGGTGGCGTACCGTACGTGACCACGAAAACAGACTCGGACAGGGTGCTTGCTCAGTTTGATATGTCTTTGGCAGCAAAACACATGTCAAACACCTTCCTCGCAGGTCTTGCGCAGTACTACACACAGTACAGTGGCACCATCAACCTGCACTTCATGTTCACAGGACCCACTGACGCGAAGGCGCGTTACATGATTGCCTACGCCCCACCGGGCATGGAGCCGCCCAAGACACCTGAGGCGGCCGCGCACTGCATTCATGCTGAATGGGACACTGGGTTGAACTCAAAGTTTACTTTTTCCATCCCCTACCTCTCGGCCGCCGATTACGCGTACACCGCGTCTGACGTGGCCGAGACCACAAATGTGCAGGGATGGGTCTGCTTGTTTCAAATTACACATGGCAAGGCCGACGGCGACGCTCTGGTCGTACTGGCTAGTGCTGGTAAAGACTTTGAGCTAAGGCTGCCGGTGGACGCCCGTGCGGAAACCACTTCTGCGGGCGAGTCAGCGGATCCTGTCACCACCACTGTTGAAAACTACGGTGGCGAAACACAGATCCAGAGGCGCCAACACACGGACGTCTCGTTCATTATGGACAGATTTGTGAAAGTGACACCGCAAAACCAAATTAACATTTTGGACCTCATGCAGGTCCCATCACACACTTTGGTGGGAGCGCTCCTACGCGCGTCCACTTACTACTTCTCTGACTTGGAGATAGCAGTAAAACACGAGGGAGACCTCACCTGGGTTCCAAATGGAGCGCCTGAAAAGGCGTTGGACAACACCACCAACCCAACTGCTTACCACAAGGCACCACTCACCCGGCTTGCCCTGCCCTACACTGCGCCCCACCGCGTGTTGGCAACCGTGTACAACGGTGAGTGCAGGTACAGCAGAAATGCTGTGCCCAACTTGAGAGGTGACCTTCAAGTGTTGGCTCAAAAGGTGGCACGGACGCTGCCTACCTCCTTCAACTACGGTGCCATCAAAGCGACCCGGGTCACCGAGTTGCTTTACCGGATGAAGAGGGCCGAAACATACTGTCCAAGGCCCTTGCTGGCAATCCACCCAACTGAAGCCAGACACAAACAGAAAATTGTGGCACCGGTGAAACAGACTTTGAATTTTGACCTTCTGAAGTTGGCAGGAGACGTTGAGTCCAACCCTGGGCCCTTCTTCTTCTCCGACGTTAGGTCGAACTTCTCCAAACTGGTGGAA
			ACTATCAACCAGATGCAGGAGGACATGTCAACAAAACACGGGCCTGACTTTAACCGGTTAGTGTCCGCATTTGAGGAATTGGCCATTGGAGTGAAAGCCATCAGAACCGGTCTCGACGAGGCCAAACCCTGGTACAAGCTTATCAAGCTCCTAAGCCGCCTGTCGTGCATGGCCGCTGTGGCAGCACGGTCCAAGGACCCAGTCCTTGTGGCCATCATGCTGGCCGACACCGGTCTCGAGATTCTGGACAGCACCTTCGTCGTGAAGAAGATCTCCGACTCGCTCTCCAGTCTCTTTCACGTGCCGGCCCCCGTCTTCAGTTTCGGAGCACCGGTCCTGTTGGCCGGGTTGGTCAAAGTCGCCTCGAGTTTCTTCCGGTCTACACCCGAAGACCTTGAGAGAGCAGAGAAACAGCTCAAAGCACGTGACATCAACGACATCTTCGCCATTCTCAAGAACGGCGAGTGGCTGGTCAAACTGATCCTTGCCATCCGCGACTGGATTAAGGCTTGGATCGCCTCAGAAGAGAAGTTTGTCACCATGACAGACTTGGTGCCTGGCATCCTTGAAAAGCAGCGGGATCTGAACGACCCGAGCAAGTACAAGGAAGCCAAGGAGTGGCTCGACAACGCGCGCCAGGCGTGTTTGAAGAGCGGGAACGTCCACATTGCCAACCTGTGTAAAGTGGTCGCTCCAGCACCCAGCAAGTCGAGGCCCGAACCCGTGGTTGTTTGTCTCCGCGGCAAATCTGGCCAGGGCAAGAGCTTCCTTGCAAACGTGCTTGCACAGGCAATTTCCGCCCACTTCACCGGCAGAACCGACTCAGTGTGGTACTGCCCACCTGACCCTGACCACTTCGACGGTTACAACCAGCAAACCGTCGTTGTGATGGATGATTTGGGCCAGAACCCTGACGGCAAGGACTTCAAATACTTTGCCCAAATGGTCTCGACCACAGGGTTCATCCCGCCCATGGCATCACTCGAGGACAAAGGTAAACCTTTCAACAGCAAAGTCATCATCGCGACCACCAACTTGTACTCGGGCTTCACCCCGAGGACTATGGTGTGTCCCGACGCACTGAACCGGAGGTTTCACTTTGACATCGATGTGAGTGCTAAGGATGGGTACAAAATTAACAACAAATTGGACATTATCAAAGCACTTGAAGACACCCACACCAACCCAGTGGCAATGTTTCAATACGACTGTGCCCTTCTCAACGGCATGGCCGTTGAAATGAAGAGAATGCAACAAGACATGTTCAAGCCTCAACCACCCCTCCAGAATGTGTACCAGCTTGTTCAGGAGGTGATTGATCGGGTCGAGCTCCATGAGAAAGTGTCGAGCCACCCGATCTTCAAGCAGATCTCAATTCCTTCCCAAAAATCTGTGTTGTACTTTCTCATTGAGAAGGGCCAACATGAGGCAGCAATTGAATTCTTTGAGGGCATGGTCCACGACTCTATTAAGGAGGAACTCCAACCCCTCCTCCAACAAACTTCATTTGTGAAACGCGCTTTCAAGCGCCTGAAGGAAAATTTTGAGATTGTTGCTCTGTGTTTAACACTTTTGGCAAACATTGTGATCATGGTCCGTGAGACTCGCAAGAGGCAGAAAATGGTGGATGATGCAGTGAATGAGTACATTGAGAGAGCAAACATCACCACAGATGACAAGACTCTTGACGAGGCGGAGAAGAGCCCTCTAGAGACCAGCGGCGCCAGCACCGTTGGCTTTAGAGAGAGAACTCTCCCAGGTCAAAAGGCATGCGATGACGTGAACTCCGAGCCTGCCCAACCTGTTGGGGAGCAACCACAAGCTGAAGGACCCTACGCCGGACCACTCGAGCGTCAGAAACCTCTGAAAGTGAGAGCCAAGCTCCCACAGCAGGAGGGGCCTTACGCTGGTCCAATGGAGAGACAGAAACCGCTAAAAGTGAAAGCAAAAGCCCCGGTCGTGAAGGAAGGACCTTACGAGGGACCGGTGAAGAAGCCTGT
			CGCTTTGAAAGTGAAAGCTAAGAACCTGATTGTCACTGAGAGTGGTGCCCCACCGACCGACTTGCAAAAGATGGTCATGGGCAACACAAAGCCTGTTGAGCTCATCCTCGACGGGAAGACAGTAGCCATTTGCTGCGCTACTGGAGTGTTTGGCACTGCTTACCTCGTGCCTCGCCACCTCTTCGCAGAGAAGTATGACAAGATCATGTTGGACGGCAGAGCCATGACAGACAGTGACTACAGAGTGTTTGAGTTTGAGATCAAAGTAAAAGGACAGGACATGCTCTCAGACGCCGCGCTCATGGTGCTCCACCGTGGGAACCGCGTGAGGGACATCACGAAGCACTTTCGTGACACAGCAAGAATGAAGAAAGGCACCCCCGTTGTCGGTGTGATTAACAACGCCGATGTCGGGAGACTGATTTTCTCCGGTGAGGCCCTTACTTACAAGGACATTGTGGTTTGTATGGACGGAGACACCATGCCCGGCCTCTTTGCCTACAGAGCCGCCACCAAGGCTGGCTACTGCGGAGGAGCCGTTCTCGCCAAAGACGGAGCTGACACTTTCATCGTCGGCACTCACTCTGCAGGAGGCAACGGAGTTGGATACTGCTCATGCGTTTCCAGGTCCATGCTTCTTAAAATGAAGGCACACATTGACCCCGAACCACACCACGAGGGGTTGATTGTGGACACCAGAGATGTGGAAGAGCGCGTTCACGTGATGCGCAAAACCAAGCTTGCACCCACCGTTGCACACGGTGTGTTCAACCCCGAGTTTGGGCCCGCTGCCTTGTCCAACAAGGACCCGCGTCTGAACGAGGGTGTTGTCCTCGATGAAGTCATCTTCTCCAAACACAAGGGAGACACAAAGATGTCTGAGGAGGACAAAGCGCTGTTCCGCCGCTGTGCTGCTGACTACGCGTCACGCCTGCACAGCGTGTTGGGCACAGCAAATGCCCCATTGAGCATCTACGAGGCAATCAAGGGTGTCGACGGACTCGACGCCATGGAACCAGATACAGCGCCCGGCCTCCCCTGGGCCCTCCAGGGTAAACGCCGCGGCGCGCTCATCGACTTCGAAAACGGCACGGTCGGACCCGAAGTCGAGGCTGCCCTGAAGCTCATGGAGAAGAGAGAATACAAATTTGCTTGTCAGACTTTCCTGAAGGACGAGATTCGCCCGATGGAGAAAGTACGTGCCGGCAAGACTCGCATTGTCGACGTCTTGCCCGTTGAGCATATTCTTTACACCAGGATGATGATTGGCAGATTTTGTGCACAGATGCACTCAAACAACGGACCGCAAATTGGCTCAGCGGTCGGTTGCAACCCTGATGTTGATTGGCAGAGATTTGGCACACACTTCGCCCAGTACAGAAACGTGTGGGATGTGGACTATTCGGCCTTTGATGCTAATCACTGCAGTGATGCCATGAACATCATGTTTGAGGAGGTGTTTCGCACGGAGTTCGGCTTCCACCCGAATGCCGAGTGGATCCTGAAGACTCTTGTGAACACGGAACACGCCTATGAGAACAAACGCATCACTGTTGAAGGCGGAATGCCGTCTGGTTGTTCCGCAACAAGCATCATCAACACAATTTTGAACAACATCTACGTGCTCTACGCCCTGCGTAGACACTATGAGGGAGTTGAGCTGGACACATACACCATGATCTCCTACGGAGACGACATCGTGGTGGCAAGTGATTATGACTTGGACTTTGAGGCTCTCAAGCCCCACTTCAAATCCCTTGGTCAAACCATCACTCCAGCTGACAAAAGCGACAAAGGTTTTGTTCTTGGTCACTCCATTACCGATGTCACTTTCCTCAAAAGACACTTCCACATGGACTATGGAACTGGGTTTTACAAACCTGTGATGGCCTCAAAGACCCTTGAGGCTATCCTCTCCTTTGCACGCCGTGGGACCATACAGGAGAAGTTGATCTCCGTGGCAGGACTCGCCGTCCACTCTGGACCAGACGAGTACCGGC
			GTCTCTTTGAGCCTTTCCAAGGTCTCTTTGAGATTCCAAGCTACAGATCACTTTACCTGCGTTGGGTGAACGCCGTGTGTGGTGACGCATAATCCCTCAGAGGCCACGACAACCGGGCTCTGAGGCGCGCGACACCTTAGGAGTGAAAGCCTGAAAGGGCTTTTCCCGCTTCCTTAATCTAAAAAAAAAAAAA-'/>

  </alignment>


 
   <typeTraitSet spec='TraitSetWithLimits' id='typeTraitSet'
 	  traitname="type"
 	  value="IP1b-3.=IP1b, IP1b-4.=IP1b, IP2b-6.=IP2b, IP2c-7.=IP2c, IP3b-43=IP3b, IP3c-46=IP3c, IP4b-44=IP4b, IP5-51=IP5, IP6b-54=IP6b, IP7-57=IP7, IP8-62=IP8">
     <taxa spec='TaxonSet' alignment='@alignment'/>
   </typeTraitSet>
   <!--value="IP1b-3.=0, IP1b-4.=0, IP2b-6.=1, IP2c-7.=2, IP3b-43=3, IP3c-46=4, IP4b-44=5, IP5-51=6, IP6b-54=7, IP7-57=8, IP8-62=9"-->

   <timeTraitSet spec='TraitSetWithLimits' id='timeTraitSet'
 	    traitname="date-forward"
 	    value="IP3c-46=46.0, IP5-51=51.0, IP8-62=62.0, IP1b-3.=3.0, IP7-57=57.0, IP3b-43=43.0, IP4b-44=44.0, IP1b-4.=4.0, IP2c-7.=7.0, IP2b-6.=6.0, IP6b-54=54.0">
     <taxa spec='TaxonSet' alignment='@alignment'/>
   </timeTraitSet>
   
   
   <endInfectionsTraitSet spec='InfectionTraitSet' id='endInfectionsTraitSet' type='end'
 	  traitname="date-forward"
 	  value="IP1b=7.0, IP2b=9.0, IP2c=10.0, IP3b=46.0, IP3c=48.0, IP4b=47.0, IP5=52.0, IP6b=55.0, IP7=58.0, IP8=63.0">
 	  <taxaDates idref='timeTraitSet'/>
 	  <taxaTypes idref='typeTraitSet'/>
   </endInfectionsTraitSet>
   
   <startInfectionsTraitSet spec='InfectionTraitSet' id='startInfectionsTraitSet' type='start'
 	  traitname="date-forward"
 	  value="IP1b=-26.0, IP2b=-16.0, IP2c=-9.0, IP3b=23.0, IP3c=25.0, IP4b=19.0, IP5=-3.0, IP6b=33.0, IP7=35.0, IP8=43.0">
 	  <taxaDates idref='timeTraitSet'/>
 	  <taxaTypes idref='typeTraitSet'/>
   </startInfectionsTraitSet>
   

   <!-- Substitution model (HKY) -->
   <siteModel spec="SiteModel" id="siteModel">
     <mutationRate spec='RealParameter' id="mutationRate" value="1.0"/>
     <substModel spec="HKY">
       <kappa spec='RealParameter' id="hky.kappa" value="1.0"/>
       <frequencies estimate="false" spec='Frequencies'>
	 <frequencies spec='RealParameter' id="hky.freq" value="0.25 0.25 0.25 0.25"/>
       </frequencies>
     </substModel>
   </siteModel>
 
   <!-- Migration model -->
   <migrationModelUniform spec='MigrationModelUniform' id='migModel' minDemes='10'>
     <rate spec='RealParameter' value="0.001" dimension="1" id="rate"/>
     <popSize spec='RealParameter' value="1.0" dimension="1" id="popSize"/>
     <numDemes spec='IntegerParameter' value="11" dimension="1" id="numDemes" lower='10' upper='12'/>
     <trait idref='startInfectionsTraitSet' type='start'/>
     <trait idref='endInfectionsTraitSet' type='end'/>
     <!--minDemes spec='Integer' value="4" dimension="1" id="minDemes"/-->
   </migrationModelUniform>
 
   <!-- Parameter priors -->
   <input spec='CompoundDistribution' id='parameterPriors'>
     <distribution spec='beast.math.distributions.Prior' x="@mutationRate">
       <distr spec='LogNormalDistributionModel' M="0.0" S="4.0"/>
     </distribution>

     <distribution spec='beast.math.distributions.Prior' x="@hky.kappa">
       <distr spec='LogNormalDistributionModel' M="0.0" S="4.0"/>
     </distribution>

     <!--distribution spec='beast.math.distributions.Prior' x="@rate">
       <distr spec='LogNormalDistributionModel' M="0.0" S="4.0"/>
     </distribution-->
     <distribution spec='beast.math.distributions.Prior' x="@rate">
       <distr spec='Exponential' mean="0.001"/>
     </distribution>
     <distribution spec='beast.math.distributions.Prior' x="@popSize">
       <distr spec="LogNormalDistributionModel"  M="0.0" S="4.0"/>
     </distribution>
     
     
     <!--distribution spec='beast.math.distributions.Prior' x="@numDemes">
       <distr spec='Poisson' lambda="30.0"/>
     </distribution-->
   </input>
 
   <!-- Probability of sequence data given tree -->
   <input spec='TreeLikelihood' id="treeLikelihood">
     <data idref="alignment"/>
     <tree idref="tree"/>
     <siteModel idref='siteModel'/>
   </input>
   
   <!-- Probability of tree given migration rates and population sizes -->
   <input spec='StructuredCoalescentTreeDensityConcise' id='treePrior'>
     <multiTypeTreeConcise idref="tree"/>
     <migrationModelUniform idref="migModel"/>
   </input>


   <run spec="MCMC" id="mcmc" chainLength="100000000" storeEvery="1000">
     
     <init spec='StructuredCoalescentMultiTypeTreeConcise' id='tree' nTypes="11">
         <migrationModelUniform spec='MigrationModelUniform' minDemes='10'>
             <rate spec='RealParameter' value="0.001" dimension="1"/>
             <popSize spec='RealParameter' value="1.0" dimension="1"/>
             <numDemes spec='IntegerParameter' value="11" dimension="1"/>
     		 <!--minDemes spec='Integer' value="4" dimension="1"/-->
         </migrationModelUniform>
         <trait idref='typeTraitSet'/>
         <trait idref='timeTraitSet'/>
     </init>
 
     <state>
       <stateNode idref="tree"/>
       <stateNode idref="rate"/>
       <stateNode idref="popSize"/>
       <stateNode idref="numDemes"/>
       <stateNode idref="mutationRate"/>
       <stateNode idref="hky.kappa"/>
       <stateNode idref="hky.freq"/>
     </state>
     
     <distribution spec='CompoundDistribution' id='posterior'>
       <distribution idref="treeLikelihood"/>
       <distribution idref='treePrior'/>
       <distribution idref="parameterPriors"/>
     </distribution>

 
     <!-- parameter scaling operators -->

  <!--  --> 
     <operator spec='ScaleOperator' id='RateScaler'
 	      parameter="@rate"
 	      scaleFactor="0.8" weight="1">
     </operator>
    	
      
    <!--    --> 
     <operator spec="ScaleOperator" id="PopSizeScaler"
 	      parameter="@popSize"
	      scaleFactor="0.8" weight="1"/>
	  
	 <!--    --> 
     <operator spec="ShortRangeUniformOperator" id="NumDemesScaler"
 	      parameter="@numDemes" weight="1"/>

   <!--   -->
     <operator spec="ScaleOperator" id="muRateScaler"
	       parameter="@mutationRate"
	       scaleFactor="0.8" weight="1"/>

 
     <operator spec='ScaleOperator' id='kappaScaler'
	       parameter="@hky.kappa"
	       scaleFactor="0.8" weight="0.1">
     </operator>


 <!-- -->
     <operator spec="DeltaExchangeOperator" id="freqExchanger"
	       parameter="@hky.freq"
	       delta="0.01" weight="0.1"/>


<!-- 
     <operator spec="UpDownOperator" id="upDown"
               scaleFactor="0.8" weight="1">
       <up idref="popSize"/>
       <down idref="mutationRate"/>
       <down idref="rate"/>
     </operator>-->
     

     
     
     
	<!-- Multi-type tree operators	--> 
     <operator id='treeScaler.t' spec='ScaleOperator' scaleFactor="0.5" weight="3" tree="@tree"/>
     <operator id='treeRootScaler.t' spec='ScaleOperator' scaleFactor="0.5" weight="3" tree="@tree" rootOnly='true'/>
     <operator id='UniformOperator.t' spec='Uniform' weight="30" tree="@tree"/>
     <operator id='SubtreeSlide.t' spec='SubtreeSlide' weight="15" gaussian="true" size="1.0" tree="@tree"/>
     <operator id='narrow.t' spec='Exchange' isNarrow='true' weight="15" tree="@tree"/>
     <operator id='wide.t' spec='Exchange' isNarrow='false' weight="3" tree="@tree"/>
     <operator id='WilsonBalding.t' spec='WilsonBalding' weight="3" tree="@tree"/>


     <!-- Multi-type tree operators  
     
     <operator spec='TypedSubtreeExchangeUniform' id='STX'
 	      weight="10" multiTypeTree="@tree"/>
 	     
     
     <operator spec="TypedWilsonBaldingUniform" id="TWB"
 	      weight="10" multiTypeTree="@tree" alpha="0.2"/>


     <operator spec="MultiTypeUniformVolz" id="MTU"
	       weight="10" multiTypeTree="@tree"
	       includeRoot="true"
	       rootScaleFactor="0.9"/>
	       
         
     <operator spec="MultiTypeTreeScaleVolz" id="MTTS1"
 	      weight="10" multiTypeTree="@tree"
 	      scaleFactor="0.98" useOldTreeScaler="true">
         <parameter idref="popSize"/>         
         <parameterInverse idref="rate"/>
         <parameterInverse idref="mutationRate"/>
     </operator>
     
      
     <operator spec="MultiTypeTreeScaleVolz" id="MTTS2"
 	      weight="10" multiTypeTree="@tree"
 	      scaleFactor="0.98" useOldTreeScaler="true">
     </operator>
  --> 


     <!-- Loggers -->
     
     <logger logEvery="10000" fileName="SCOTTI_EpiData_FMDV.log">
       <model idref='posterior'/>
       <log idref="posterior"/>
       <log idref="treeLikelihood"/>
       <!--log idref="treePrior"/-->
       <log idref="migModel"/>
       <log idref="mutationRate"/>
       <log idref="hky.kappa"/>
       <log idref="hky.freq"/>
       <log spec='TreeHeightLogger' tree='@tree'/>
       <!--log spec='TreeLengthLogger' tree='@tree'/-->
       <!--log spec='TreeRootTypeLoggerVolz' multiTypeTreeVolz="@tree"/-->
       <!--ESS spec='ESS' name='log' arg="@treePrior"/-->
       <!--ESS spec='ESS' name='log' arg="@posterior"/-->
     </logger>
     
     <logger logEvery="10000" fileName="SCOTTI_EpiData_FMDV.trees" mode="tree">
       <log idref='treePrior'/>
     </logger>
     
     <!--logger logEvery="10000" fileName="/Users/nicolademaio/Desktop/structuredCoalescentConcise_example.trees">
       <log spec='TreeLoggerConcise' StructuredCoalescentTreeDensityConcise='@treePrior'/>
     </logger-->

     <!--logger logEvery="10000" fileName="/Users/nicolademaio/Desktop/structuredCoalescentConcise_example2.trees" mode="tree">
       <log idref="tree"/>
     </logger-->

     <logger logEvery="10000">
       <model idref='posterior'/>
       <log idref="posterior"/>
       <log idref="treeLikelihood"/>
       <!--log idref="treePrior"/-->
       <log spec='TreeHeightLogger' tree='@tree'/>
       <log idref="migModel"/>
       <log idref="mutationRate"/>
       <log idref="hky.kappa"/>
       <!--log idref="hky.freq"/-->
       <ESS spec='ESS' name='log' arg="@treePrior"/>
       <ESS spec='ESS' name='log' arg="@posterior"/>
       <!--ESS spec='ESS' name='log' arg="@rateMatrix"/-->
     </logger>
     
     <!--logger logEvery="1" fileName="/Users/nicolademaio/Desktop/structuredCoalescentConcise_example_transHistory.log">
       <log spec='MigrationHistoryLoggerUniform' density='@treePrior'/>
     </logger-->
   </run>
   
 </beast>
