# Supplementary material for: SCOTTI: Efficient Reconstruction of Transmission within Outbreaks with the Structured Coalescent
Source: PLoS Comput Biol. 2016 Sep 28;12(9):e1005130. doi: 10.1371/journal.pcbi.1005130 (PMC5040440; doi:10.1371/journal.pcbi.1005130)
Supplement: S1 Data — File containing information to replicate results. (ZIP) [file pcbi.1005130.s002.zip › S1 Data/SCOTTI_KPneu_NoH1460.xml]

<beast version='2.0' namespace='beast.evolution.alignment:beast.core:beast.core.parameter:beast.evolution.tree:beast.evolution.tree.coalescent:beast.core.util:beast.evolution.operators:beast.evolution.sitemodel:beast.evolution.substitutionmodel:beast.evolution.likelihood:beast.evolution.tree:beast.math.distributions:multitypetreeVolz.distributions:multitypetreeVolz.operators:multitypetreeVolz.util'>
	
	<data id="alignmentVar" dataType="nucleotide">
   <!--alignment spec="beast.evolution.alignment.Alignment" id="alignment"  dataType="nucleotide"-->

    <sequence taxon='C00013422' value='GTTCCCTCTAACAGGAGGAGTGTCCTGCGACCCtGtCCGGCAtCATCGGAAAAcaagggg'/>

    <sequence taxon='C00013424' value='GTTACCTCTAACAGGCGGTGTGTCCTGCGACCCtGtCCGGTAtCATCGGAAAAcaagggg'/>

    <sequence taxon='C00013425' value='GTTACCTCTAACAGGCGGTGTGTCCTGCGACCCtGtCCGGTAtCATCGGAAAAcaagggg'/>
    
    <sequence taxon='C00013426' value='GTTACCTCTAACAGGCGGTGTGTCCTGCGACCCtGtCCGGTAtCATCGGAAAAcaagggg'/>

    <sequence taxon='C00013427' value='GTTACCTCTAACAGGCGGTGTGTCCTGCGACCCtGtCCGGTAtCATCGGAAAAcaagggg'/>
    
    <sequence taxon='C00013428' value='GTTACCTCTAACAGGCGGTGTGTCCTGCGACCCtGtCCGGTAtCATCGGAAAAcaagggg'/>
        
    <sequence taxon='C00013429' value='ATTACCTTTAACAGGCGGTGTGTCCTGCGACCCtGtACGGTAtCATCGGAAAGcaagggg'/>
    
    <sequence taxon='C00013430' value='GTTACCTCTAACAGGCGGTGTGTCCTGCGACCCtGtCCGGTAtCATCGGAAAAcaagggg'/>
    
    <sequence taxon='C00013432' value='GTTACCTCTAACAGGAGGAGTGTCCTGCGACCCtGtCCTGTAtCGTCGGAATAcaagggg'/>
    
    <sequence taxon='C00013433' value='GTTACCTCTAACAGGAGGAGTGTCTTGCAACCCtGtCCTGTAtCGTCGGAATAcaagggg'/>
    
    <sequence taxon='C00013434' value='GTTACCTCTAACAGGAGGAGTGTCCTGCAACCCtGtCCTGTAtCGTCGGAATAcaagggg'/>
    
    <sequence taxon='C00013435' value='GTTACCTCTAACAGGAGGAGTGTCCTGCAACCCtGtCCTGTAtCGTCGGAATAcaagggg'/>
    
    <sequence taxon='C00013436' value='GTTACCTCTAACAGGAGGAGTGCCCTGCAACCCtGtCCTGTAtCGTAGGAATAcaagggg'/>
    
    <sequence taxon='C00013437' value='GTTACCTCTAACAGGAGGAGTGTCCTGCNNCCCtGtCCTGTAtCGTCGGAATAcaagggg'/>
    
    <sequence taxon='C00013438' value='GTTACCTCTAACAGGAGTAGTGTTCTGCGACCCtGtCCTGTAtCGTCGAAAAAcaagggg'/>
    
    <sequence taxon='C00013439' value='GTTACCTCTAACAGGAGTAGTGTTCTGCGACCCtAtCCTGTAtCGCCGAAAAAcaagggg'/>
    
    <sequence taxon='C00013440' value='GTTACCTCTATCAGGAGTAGTGTTCTGCGACCCtGtCCTGTAtCGTCGAAAAAcaatggg'/>
    
    <sequence taxon='C00013441' value='GTTACCTCTCACAGGAGTAGTGTTCTGCGACCCtGtCCTGTAtCGTCGAAAAAcgagggg'/>
    
    <sequence taxon='C00013442' value='GTTACCTCTAACAGGAGTAGTGTTCTGCGACAGtGtCCTGTAtCGTCGAAAAAcaagggg'/>
    
    <sequence taxon='C00013443' value='GCTACCTCTAACAGGAGTAGTGTTCTGTGACCCtGtCCTGTAtCGTCGAAAAAcaagggg'/>
    
    <sequence taxon='C00013444' value='GCTACCTCTAACAGGAGTAGTGTTCTGTGACCCtGtCCTGTAtCGTCGATAAAcaagggg'/>
    
    <sequence taxon='C00013447' value='GTTACCTCTAACAGGAGTAGTGTTCTGCGACAGtGtCCTGTAtCGTCGAAAAAcaagggg'/>
    
    <sequence taxon='C00013448' value='GTTACCTCTAACAGGAGTAGTGTTCTGCGACAGtGtCCTGTAtCGTCGAAAAAcaagggg'/>
    	
    <sequence taxon='C00013449' value='GTTACCTCTAACAGGAGTAGTGTTCTGCGACAGcGtCCTGTAtCGTCGAAAAAcaagggg'/>
    	
    <sequence taxon='C00013450' value='GTTACCTCTAACAGGAGTAGTGTTCTGCGACAGtGtCCTGTAtCGTCGAAAAAcaagggg'/>
    	
    <sequence taxon='C00013451' value='GTTACCTCTAACAGGAGTAGTGTTCTGCGACAGtGcCCTGTAgCGTCGAAAAAcaagggg'/>
    
    <sequence taxon='C00013452' value='GTTACCTCTAACAGGAGTAGTGTTCTGCGACAGtGtCATGTAtCGTCGAAAAAcaagggg'/>
    
    <sequence taxon='C00013453' value='GCTACCTCTAACAGGAGTAGTGTTCTGTGACCCtGtCCTGTAtCGTCGAAAAAcaagggg'/>
    
    <sequence taxon='C00013454' value='GTTACCTCTAACAGGAGTAGTGTTCTGCGACAGtGtCATGTAtCGTCGAAAAAcaagggg'/>
    
    <sequence taxon='C00013455' value='GTTACCTCTAACAGGAGTAGTGTTCTGCGACAGtGtCATGTAtCGTCGAAAAAcaagggg'/>
    
    <sequence taxon='C00013456' value='GCTACCTCTAACAGGAGTAGTGTTCTGTGACCCtGtCCTGTAtCGTCGAAAAAcaagggg'/>
    
    <sequence taxon='C00013457' value='GCTACCTCTAACAGGAGTAGTGTTCTGTGACCCtGtCCTGTAtCGTCGAAAAAcaagggc'/>
    
    <sequence taxon='C00013458' value='GTCCTTCCGAACGACAAGAAGATCCGACGTACCtGtCCGACTtAATCAGAGAAtaggtag'/>

  </data>
  <!--/alignment-->
  
  <data id='alignment' spec='FilteredAlignment' filter='-' data='@alignmentVar' constantSiteWeights='1106262 1493919 1492971 1223849'/>


 
   <typeTraitSet spec='TraitSetWithLimits' id='typeTraitSet'
 	  traitname="type"
 	  value="C00013422=PMK1, C00013424=PMK3, C00013425=PMK4, C00013426=PMK4, C00013427=PMK5, C00013428=PMK5, C00013429=PMK6, C00013430=PMK7, C00013432=PMK9, C00013433=PMK10, C00013434=PMK11, C00013435=PMK12, C00013436=PMK13, C00013437=PMK13, C00013438=PMK14, C00013439=PMK15, C00013440=PMK16, C00013441=PMK17, C00013442=PMK18, C00013443=PMK19, C00013444=PMK20, C00013447=PMK21, C00013448=PMK21, C00013449=PMK21, C00013450=PMK21, C00013451=PMK21, C00013452=PMK22, C00013453=PMK23, C00013454=PMK24, C00013455=PMK25, C00013456=PMK26, C00013457=PMK26, C00013458=H30">
     <taxa spec='TaxonSet' alignment='@alignment'/>
   </typeTraitSet>

   <timeTraitSet spec='TraitSetWithLimits' id='timeTraitSet'
 	    traitname="date-forward"
 	    value="C00013422=0.5, C00013424=96.5, C00013425=96.5, C00013426=116.5, C00013427=99.5, C00013428=103.5, C00013429=97.5, C00013430=103.5, C00013432=126.8, C00013433=183.5, C00013434=185.5, C00013435=199.5, C00013436=195.5, C00013437=197.5, C00013438=236.5, C00013439=233.5, C00013440=250.5, C00013441=259.5, C00013442=280.5, C00013443=266.5, C00013444=277.5, C00013447=283.5, C00013448=286.5, C00013449=289.5, C00013450=299.5, C00013451=308.5, C00013452=311.5, C00013453=315.5, C00013454=313.5, C00013455=313.5, C00013456=315.5, C00013457=319.5, C00013458=99.5"> <!--value="C00013422=16-08-11=0.0, C00013424=20-11-11=96, C00013425=20-11-11=96, C00013426=10-12-11=116, C00013427=23-11-11=99, C00013428=27-11-11=103, C00013429=21-11-11=97, C00013430=27-11-11=103, C00013432=20-12-11=126, C00013433=15-02-12=183, C00013434=17-02-12=185, C00013435=02-03-12=199, C00013436=27-02-12=195, C00013437=29-02-12=197, C00013438=08-04-12=236, C00013439=05-04-12=233, C00013440=22-04-12=250, C00013441=01-05-12=259, C00013442=22-05-12=280, C00013443=08-05-12=266, C00013444=19-05-12=277, C00013447=25-05-12=283, C00013448=28-05-12=286, C00013449=31-05-12=289, C00013450=10-06-12=299, C00013451=19-06-12=308, C00013452=22-06-12=311, C00013453=26-06-12=315, C00013454=24-06-12=313, C00013455=24-06-12=313, C00013456=26-06-12=315, C00013457=30-06-12=319, C00013458=25-10-11=70, C00013466=19-05-12=277"-->
     <taxa spec='TaxonSet' alignment='@alignment'/>
   </timeTraitSet>
   
   
   <endInfectionsTraitSet spec='InfectionTraitSet' id='endInfectionsTraitSet' type='end'
 	  traitname="date-forward"
 	  value="PMK1=6.9, PMK3=97.9, PMK4=117.9, PMK5=106.9, PMK6=99.9, PMK7=103.9, PMK9=150.9, PMK10=193.9, PMK11=188.9, PMK12=209.9, PMK13=203.9, PMK14=252.9, PMK15=236.9, PMK16=251.9, PMK17=260.9, PMK18=289.9, PMK19=283.9, PMK20=283.9, PMK21=326.9, PMK22=322.9, PMK23=315.9, PMK24=314.9, PMK25=313.9, PMK26=324.9, H30=103.9">
 	  <taxaDates idref='timeTraitSet'/>
 	  <taxaTypes idref='typeTraitSet'/>
   </endInfectionsTraitSet>
   
   <startInfectionsTraitSet spec='InfectionTraitSet' id='startInfectionsTraitSet' type='start'
 	  traitname="date-forward"
 	  value="PMK1=-7, PMK3=84, PMK4=87, PMK5=91, PMK6=91, PMK7=100, PMK9=125, PMK10=157, PMK11=170, PMK12=187, PMK13=185, PMK14=227, PMK15=231, PMK16=235, PMK17=255, PMK18=259, PMK19=265, PMK20=268, PMK21=275, PMK22=299, PMK23=308, PMK24=309, PMK25=310, PMK26=311, H30=76">
 	  <taxaDates idref='timeTraitSet'/>
 	  <taxaTypes idref='typeTraitSet'/>
   </startInfectionsTraitSet>
   

   <!-- Substitution model (HKY) -->
   <siteModel spec="SiteModel" id="siteModel">
     <mutationRate spec='RealParameter' id="mutationRate" value="1.0"/>
     <substModel spec="HKY">
       <kappa spec='RealParameter' id="hky.kappa" value="1.0"/>
       <frequencies estimate="false" spec='Frequencies'>
	 <frequencies spec='RealParameter' id="hky.freq" value="0.25 0.25 0.25 0.25"/>
       </frequencies>
     </substModel>
   </siteModel>
 
   <!-- Migration model -->
   <migrationModelUniform spec='MigrationModelUniform' id='migModel' minDemes='25'>
     <rate spec='RealParameter' value="0.001" dimension="1" id="rate"/>
     <popSize spec='RealParameter' value="1.0" dimension="1" id="popSize"/>
     <numDemes spec='IntegerParameter' value="27" dimension="1" id="numDemes" lower='25' upper='27'/>
     <trait idref='startInfectionsTraitSet' type='start'/>
     <trait idref='endInfectionsTraitSet' type='end'/>
     <!--minDemes spec='Integer' value="4" dimension="1" id="minDemes"/-->
   </migrationModelUniform>
 
   <!-- Parameter priors -->
   <input spec='CompoundDistribution' id='parameterPriors'>
     <distribution spec='beast.math.distributions.Prior' x="@mutationRate">
       <distr spec='LogNormalDistributionModel' M="0.0" S="4.0"/>
     </distribution>

     <distribution spec='beast.math.distributions.Prior' x="@hky.kappa">
       <distr spec='LogNormalDistributionModel' M="0.0" S="4.0"/>
     </distribution>

     <!--distribution spec='beast.math.distributions.Prior' x="@rate">
       <distr spec='LogNormalDistributionModel' M="0.0" S="4.0"/>
     </distribution-->
     <distribution spec='beast.math.distributions.Prior' x="@rate">
       <distr spec='Exponential' mean="0.001"/>
     </distribution>
     <distribution spec='beast.math.distributions.Prior' x="@popSize">
       <distr spec="LogNormalDistributionModel"  M="0.0" S="4.0"/>
     </distribution>
     
     
     <!--distribution spec='beast.math.distributions.Prior' x="@numDemes">
       <distr spec='Poisson' lambda="30.0"/>
     </distribution-->
   </input>
 
   <!-- Probability of sequence data given tree -->
   <input spec='TreeLikelihood' id="treeLikelihood">
     <data idref="alignment"/>
     <tree idref="tree"/>
     <siteModel idref='siteModel'/>
   </input>
   
   <!-- Probability of tree given migration rates and population sizes -->
   <input spec='StructuredCoalescentTreeDensityConcise' id='treePrior'>
     <multiTypeTreeConcise idref="tree"/>
     <migrationModelUniform idref="migModel"/>
   </input>


   <run spec="MCMC" id="mcmc" chainLength="100000000" storeEvery="10000">
     
     <init spec='StructuredCoalescentMultiTypeTreeConcise' id='tree' nTypes="27">
         <migrationModelUniform spec='MigrationModelUniform' minDemes='25'>
             <rate spec='RealParameter' value="0.001" dimension="1"/>
             <popSize spec='RealParameter' value="1.0" dimension="1"/>
             <numDemes spec='IntegerParameter' value="27" dimension="1"/>
     		 <!--minDemes spec='Integer' value="4" dimension="1"/-->
         </migrationModelUniform>
         <trait idref='typeTraitSet'/>
         <trait idref='timeTraitSet'/>
     </init>
 
     <state>
       <stateNode idref="tree"/>
       <stateNode idref="rate"/>
       <stateNode idref="popSize"/>
       <stateNode idref="numDemes"/>
       <stateNode idref="mutationRate"/>
       <stateNode idref="hky.kappa"/>
       <stateNode idref="hky.freq"/>
     </state>
     
     <distribution spec='CompoundDistribution' id='posterior'>
       <distribution idref="treeLikelihood"/>
       <distribution idref='treePrior'/>
       <distribution idref="parameterPriors"/>
     </distribution>

 
     <!-- parameter scaling operators -->

  <!--  --> 
     <operator spec='ScaleOperator' id='RateScaler'
 	      parameter="@rate"
 	      scaleFactor="0.8" weight="1">
     </operator>
    	
      
    <!--    --> 
     <operator spec="ScaleOperator" id="PopSizeScaler"
 	      parameter="@popSize"
	      scaleFactor="0.8" weight="1"/>
	  
	 <!--    --> 
     <operator spec="ShortRangeUniformOperator" id="NumDemesScaler"
 	      parameter="@numDemes" weight="1"/>

   <!--   -->
     <operator spec="ScaleOperator" id="muRateScaler"
	       parameter="@mutationRate"
	       scaleFactor="0.8" weight="1"/>

 
     <operator spec='ScaleOperator' id='kappaScaler'
	       parameter="@hky.kappa"
	       scaleFactor="0.8" weight="0.1">
     </operator>


 <!-- -->
     <operator spec="DeltaExchangeOperator" id="freqExchanger"
	       parameter="@hky.freq"
	       delta="0.01" weight="0.1"/>


<!-- 
     <operator spec="UpDownOperator" id="upDown"
               scaleFactor="0.8" weight="1">
       <up idref="popSize"/>
       <down idref="mutationRate"/>
       <down idref="rate"/>
     </operator>-->
     

     
     
     
	<!-- Multi-type tree operators	--> 
     <operator id='treeScaler.t' spec='ScaleOperator' scaleFactor="0.5" weight="3" tree="@tree"/>
     <operator id='treeRootScaler.t' spec='ScaleOperator' scaleFactor="0.5" weight="3" tree="@tree" rootOnly='true'/>
     <operator id='UniformOperator.t' spec='Uniform' weight="30" tree="@tree"/>
     <operator id='SubtreeSlide.t' spec='SubtreeSlide' weight="15" gaussian="true" size="1.0" tree="@tree"/>
     <operator id='narrow.t' spec='Exchange' isNarrow='true' weight="15" tree="@tree"/>
     <operator id='wide.t' spec='Exchange' isNarrow='false' weight="3" tree="@tree"/>
     <operator id='WilsonBalding.t' spec='WilsonBalding' weight="3" tree="@tree"/>


     <!-- Multi-type tree operators  
     
     <operator spec='TypedSubtreeExchangeUniform' id='STX'
 	      weight="10" multiTypeTree="@tree"/>
 	     
     
     <operator spec="TypedWilsonBaldingUniform" id="TWB"
 	      weight="10" multiTypeTree="@tree" alpha="0.2"/>


     <operator spec="MultiTypeUniformVolz" id="MTU"
	       weight="10" multiTypeTree="@tree"
	       includeRoot="true"
	       rootScaleFactor="0.9"/>
	       
         
     <operator spec="MultiTypeTreeScaleVolz" id="MTTS1"
 	      weight="10" multiTypeTree="@tree"
 	      scaleFactor="0.98" useOldTreeScaler="true">
         <parameter idref="popSize"/>         
         <parameterInverse idref="rate"/>
         <parameterInverse idref="mutationRate"/>
     </operator>
     
      
     <operator spec="MultiTypeTreeScaleVolz" id="MTTS2"
 	      weight="10" multiTypeTree="@tree"
 	      scaleFactor="0.98" useOldTreeScaler="true">
     </operator>
  --> 


     <!-- Loggers -->
     
     <logger logEvery="1000" fileName="SCOTTI_KPneu_NoH1460.log">
       <model idref='posterior'/>
       <log idref="posterior"/>
       <log idref="treeLikelihood"/>
       <!--log idref="treePrior"/-->
       <log idref="migModel"/>
       <log idref="mutationRate"/>
       <log idref="hky.kappa"/>
       <log idref="hky.freq"/>
       <log spec='TreeHeightLogger' tree='@tree'/>
       <!--log spec='TreeLengthLogger' tree='@tree'/-->
       <!--log spec='TreeRootTypeLoggerVolz' multiTypeTreeVolz="@tree"/-->
     </logger>
     
     <logger logEvery="10000" fileName="SCOTTI_KPneu_NoH1460.trees" mode="tree">
       <log idref='treePrior'/>
     </logger>
     
     <!--logger logEvery="10000" fileName="/Users/nicolademaio/Desktop/structuredCoalescentConcise_example.trees">
       <log spec='TreeLoggerConcise' StructuredCoalescentTreeDensityConcise='@treePrior'/>
     </logger-->

     <!--logger logEvery="10000" fileName="/Users/nicolademaio/Desktop/structuredCoalescentConcise_example2.trees" mode="tree">
       <log idref="tree"/>
     </logger-->

     <logger logEvery="10000">
       <model idref='posterior'/>
       <log idref="posterior"/>
       <log idref="treeLikelihood"/>
       <!--log idref="treePrior"/-->
       <log spec='TreeHeightLogger' tree='@tree'/>
       <log idref="migModel"/>
       <log idref="mutationRate"/>
       <log idref="hky.kappa"/>
       <!--log idref="hky.freq"/-->
       <ESS spec='ESS' name='log' arg="@treePrior"/>
       <ESS spec='ESS' name='log' arg="@posterior"/>
       <!--ESS spec='ESS' name='log' arg="@rateMatrix"/-->
     </logger>
     
     <!--logger logEvery="1" fileName="/Users/nicolademaio/Desktop/structuredCoalescentConcise_example_transHistory.log">
       <log spec='MigrationHistoryLoggerUniform' density='@treePrior'/>
     </logger-->
   </run>
   
 </beast>
