# Supplementary material for: SCOTTI: Efficient Reconstruction of Transmission within Outbreaks with the Structured Coalescent
Source: PLoS Comput Biol. 2016 Sep 28;12(9):e1005130. doi: 10.1371/journal.pcbi.1005130 (PMC5040440; doi:10.1371/journal.pcbi.1005130)
Supplement: S1 Data — File containing information to replicate results. (ZIP) [file pcbi.1005130.s002.zip › S1 Data/SCOTTI_Simulation_FMDVdata_1Samples_randomSampStrat_2.0LifeNe_1.0Bottleneck_accurateepiData_noneMissingCases_scarceGenInfo_unlimLife_repl0.xml]

<beast version='2.0' namespace='beast.evolution.alignment:beast.core:beast.core.parameter:beast.evolution.tree:beast.evolution.tree.coalescent:beast.core.util:beast.evolution.operators:beast.evolution.sitemodel:beast.evolution.substitutionmodel:beast.evolution.likelihood:beast.evolution.tree:beast.math.distributions:multitypetreeVolz.distributions:multitypetreeVolz.operators:multitypetreeVolz.util'>

   <alignment spec="beast.evolution.alignment.Alignment" id="alignment"
	      dataType="nucleotide">

    <sequence taxon='K_0' value='TGTATGCCGTTTTTAGGTACGTCTTGAAATATAAAACTTTCCCCTCTGACCGAGCTCATTGCTCCGCAGCGAAAATCTTCCTGTTCCCAGGTGCCGGCATATTAACCATTGTAGTCTGTGCTCCGTTGGCGGTCACAAACCAGGCAGCTTAGTCCAGGGCACTGCTAAATTCCCGTAGTTGATCAATCGGCATGGTTGGGCGCTAGGAACCTAGGATTATCCCCGAATAAGTAGAGACTCATGTTGGCCTCCCGGGGGCAATTATTCGTGGCGTCTTTGCTAATATGGCACAGATGATCGCATGAGTTGAAGACACTCTGTAGCAATGAATCATCGAAAACCTACCCTCGAAGGTCCTTGTTATCTACCCTAAATATCCTTTTTCTCTGTGGCGCGCACGATATGGAGGACGCGCCTCAAAGAGTCCTCTCTGGCATCAGGGACGGTTGGGCTCCTGGCTCCGAGCAGTATAAGAATAAAATTGAATTTTAGGCGGTTATGGTACGGCCTGAGTGGAATTTGGCAGCATAGCGTAAAACCTTGGCTCATGATACTGGTCCATGATCAATCTTTCCGCCGAGCCTATGCACGCTTCACATTAGACGTGCCTATTTATACTGTAACGTTGAACTTACACACCTATCTCTAAGGGGTTTCATGATGTTCGAAGGCCAGTATGGGTGAATAGTGACGCAAAGACCACAATGATCACGTGGTCGTATTAGGGATCTCCCATTGGGAATTGGCCACCGTGTTTCGCAAGGATGGCCAGAGGTACTCCGAGAGCTGGGGGAGTACAGGCGTTTCACAGGGGGAGAATCGTTTCCGGAGACTTTGGTGAAGTGTCCCGGTGATGAGTGCTATGCTATCGTAGTCCTTGAGTAGACACTGCACCGGCATAAGTCCAAGTTACGGGGCTATGCGGAACCCTAAAATGGTTAACACTGCGGACCTAAGGAGGCGGCGTCATCGGATAGAGCGGACATGTGAATCCATATACCAGGACAAGGTGTAGACCGGGTGATCGATTCCTCACTCTCATCGATACTAGGTCTCGTACTAGATACGGAATGCAATAAGCAAATTCACCTACAGCTAACAGTTGCTCTCCTCAATGATGGCTCTCAGAAGAGAGGGCAGCGTATCCACTGGCTAAATAGGGGGGTACATGTGACTTGCCCATGGTGCATGCACGGGTATTCTAAGGATCGTCTTAGCAAGGTGTGTCTCGGAAACGTAGTGGCGAATACATGAGAAGAGATCTACTTATGCTTAGACAAGATCCACCTGCCCACGAGGAGAGCCGCGTCAAATACAAGGATTCCTTCATACACACATATTCTCCTTCAGGGTGTGCTACCTCAGAGGCGAGATTCCTCAAATTACAACGGGAATTTGTCCAGAGGCAGGACAAGAAGTCTAGACCTCGATCGCACGATAGCCGATGCTCCCTTCCCAACCGGTTAGATACAAGCTATAGCCGCGCCCCCTAGAGTGAAC'/>
    <sequence taxon='C_0' value='TGTATGCCGTTTTTAGGTACGTCTTGAAATATAAAACTTTCCCCTCTGACCGAGCTCATTGCTCCGCAGCGAAAATCTTCCTGTTCCCAGGTGCCGGCATATTAACCATTGTAGTCTGTGCTCCGTTGGCGGTCACAAACCAGGCAGCTTAGTCCAGGGCACTGCTAAATTCCCGTAGTTGATCAATCGGCATGGTTGGGCGCTAGGAACCTAGGATTATCCCCGAATAAGTAGAGACTCATGTTGGCCTCCCGGGGGCAATTATTCGTGGCGTCTTTGCTAATATGGCACAGATGATCGCATGAGTTGAAGACACTCTGTAGCAATGAATCATCGAAAACCTACCCTCGAAGGTCCTTGTTATCTACCCTAAATATCCTTTTTCTCTGTGGCGCGCACGATATGGAGGACGCGCCTCAAAGAGTCCTCTCTGGCATCAGGGACGGTTGGGCTCCTGGCTCCGAGCAGTATAAGAATAAAATTGAATTTTAGGCGGTTATGGTACGGCCTGAGTGGAATTTGGCAGCATAGCGTAAAACCTTGGCTCATGATACTGGTCCATGATCAATCTTTCCGCCGAGCCTATGCACGCTTCACATTAGACGTGCCTATTTATACTGTAACGTTGAACTTACACACCTATCTCTAAGGGGTTTCATGATGTTCGAAGGCCAGTATGGGTGAATAGTGACGCAAAGACCACAATGATCACGTGGTCGTATTAGGGATCTCCCATTGGGAATTGGCCACCGTGTTTCGCAAGGATGGCCAGAGGTACTCCGAGAGCTGGGGGAGTACAGGCGTTTCACAGGGGGAGAATCGTTTCCGGAGACTTTGGTGAAGTGTCCCGGTGATGAGTGCTATGCTATCGTAGTCCTTGAGTAGACACTGCACCGGCATAAGTCCAAGTTACGGGGCTATGCGGAACCCTAAAATGGTTAACACTGCGGACCTAAGGAGGCGGCGTCATCGGATAGAGCGGACATGTGAATCTATATACCAGGACAAGGTGTAGACTGGGTGATCGATTCCTCACTCTCATCGATACTAGGTCTCGTACTAGATACGGAATGCAATAAGCAAATTCACCTACAGCTAACAGTTGCTCTCCTCAATGATGGCTCTCAGAAAAGAGGGCAGCGTATCCACTGGCTAAATAGGGGGGTACATGTGACTTGCCCATGGTGCATGCACGGGTATTCTAAGGATCGTCTTAGCAAGGTGTGTCTCGGAAACGTAGTGGCGAATACATGAGAAGAGATCTACTTATGCTTAGACAAGATCCACCTGCCCACGAGGAGAGCCGCGTCAAATACAAGGATTCCTTCATACACACATATTCTCCTTCAGGGTGTGCTACCTCAGAGGCGAGATTCCTCAAATTACAACGGGAATTTGTCCAGAGGCAGGACAAGAAGTCTAGACCTCGATCGCACGATAGCCGATGCTCCCTTCCCAACCGGTTAGATACAAGCTATAGCCGCGCCCCCTAGAGTGAAC'/>
    <sequence taxon='P_0' value='TGTATGCCGTTTTTAGGTACGTCTTGAAATATAAAACTTTCCCCTCTGACCGAGCTCATTGCTCCGCAGCGAAAATCTTCCTGTTCCCAGGTGCCGGCATATTAACCATTGTAGTCTGTGCTCCGTTGGCGGTCACAAACCAGGCAGCTTAGTCCAGGGCACTACTAAATTCCCGTAGTTGATCAATCGGCATGGTTGGGCGCTAGGAACCTAGGATTATCCCCGAATAAGTAGAGACTCATGTTGGCCTCCCGGGGGCAATTATTCGTGGCGTCTTTGCTAATATGGCACAGATGATCGCATGAGTTGAAGACACTCTGTAGCAATGAATCATCGAAAACCTACCCTCGAAGGTCCTTGTTATCTACCCTAAATATCCTTTTTCTCTGTGGCGCGCACGATATGGAGGACGCGCCTCAAAGAGTCCTCTCTGGCATCAGGGACGGTTGGGCTCCTGGCTCCGAGCAGTATAAGAATAAAATTGAATTTTAGGCGGTTATGGTACGGCCTGAGTGGAATTTGGCAGCATAGCGTAAAACCTTGGCTCATGATACTGGTCCATGATCAATCTTTCCGCCGAGCCTATGCACGCTTCACATTAGACGTGCCTATTTATACTGTAACGTTGAACTTACACACCTATCTCTAAGGGGTTTCATGATGTTCGAAGGCCAGTATGGGTGAATAGTGACGCAAAGACCACAATGATCACGTGGTCGTATTAGGGATCTCCCATTGGGAATTGGCCACCGTGTTTCGCAAGGATGGCCAGAGGTACTCCGAGAGCTGGGGGAGTACAGGCGTTTCACAGGGGGAGAATCGTTTCCGGAGACTTTGGTGAAGTGTCCCGGTGATGAGTGCTATGCTATCGTAGTCCTTGAGTAGACACTGCACCGGCATAAGTCCAAGTTACGGGGCTATGCGGAACCCTAAAATGGTTAACACTGCGGACCTAAGGAGGCGGCGTCATCGGATAGAGCGGACATGTGAATCCATATACCAGGACAAGGTGTAGACCGGGTGATCGATTCCTCACTCTCATCGATACTAGGTCTCGTACTAGATACGGAATGCAATAAGCAAATTCACCTACAGCTAACAGTTGCTCTCCTCAATGATGGCTCTCAGAAAAGAGGGCAGCGTATCCACTGGCTAAATAGGGGGGTACATGTGACTTGCCCATGGTGCATGCACGGGTATTCTAAGGATCGTCTTAGCAAGGTGTGTCTCGGAAACGTAGTGGCGAATACATGAGAAGAGATCTACTTATGCTTAGACAAGATCCACCTGCCCACGAGGAGAGCCGCGTCAAATACAAGGATTCCTTCATACACACATATTCTCCTTCAGGGTGTGCTACCTCAGAGGCGAGATTCCTCAAATTACAACGGGAATTTGTCCAGAGGCAGGACAAGAAGTCTAGACCTCGATCGCACGATAGCCGATGCTCCCTTCCCAACCGGTTAGATACAAGCTATAGCCGCGCCCCCTAGAGTGAAC'/>
    <sequence taxon='O_0' value='TGTATGCCGTTTTTAGGTACGTCTTGAAATATAAAACTTTCCCCTCTGACCGAGCTCATTGCTCCGCAGCGAAAATCTTCCTGTTCCCAGGTGCCGGCATATTAACCATTGTAGTCTGTGCTCCGTTGGCGGTCACAAACCAGGCAGCTTAGTCCAGGGCACTGCTAAATTCCCGTAGTTGATCAATCGGCATGGTTGGGCGCTAGGAACCTAGGATTATCCCCGAATAAGTAGAGACTCATGTTGGCCTCCCGGGGGCAATTATTCGTGGCGTCTTTGCTAATATGGCACAGATGATCGCATGAGTTGAAGACACTCTGTAGCAATGAATCATCGAAAACCTACCCTCGAAGGTCCTTGTTATCTACCCTAAATATCCTTTTTCTCTGTGGCGCGCACGATATGGAGGACGCGCCTCAAAGAGTCCTCTCTGGCATCAGGGACGGTTGGGCTCCTGGCTCCGAGCAGTATAAGAATAAAATTGAATTTTAGGCGGTTATGGTACGGCCTGAGTGGAATTTGGCAGCATAGCGTAAAACCTTGGCTCATGATACTGGTCCATGATCAATCTTTCCGCCGAGCCTATGCACGCTTCACATTAGACGTGCCTATTTATACTGTAACGTTGAACTTACACACCTATCTCTAAGGGGTTTCATGATGTTCGAAGGCCAGTATGGGTGAATAGTGACGCAAAGACCACAATGATCACGTGGTCGTATTAGGGATCTCCCATTGGGAATTGGCCACCGTGTTTCGCAAGGATGGCCAGAGGTACTCCGAGAGCTGGGGGAGTACAGGCGTTTCACAGGGGGAGAATCGTTTCCGGAGACTTTGGTGAAGTGTCCCGGTGATGAGTGCTATGCTATCGTAGTCCTTGAGTAGACACTGCACCGGCATAAGTCCAAGTTACGGGGCTATGCGGAACCCTAAAATGGTTAACACTGCGGACCTAAGGAGGCGGCGTCATCGGATAGAGCGGACATGTGAATCCATATACCAGGACAAGGTGTAGACCGGGTGATCGATTCCTCACTCTCATCGATACTAGGTCTCGTACTAGATACGGAATGCAATAAGCAAATTCACCTACAGCTAACAGTTGCTCTCCTCAATGATGGCTCTCAGAAAAGAGGGCAGCGTATCCACTGGCTAAATAGGGGGGTACATGTGACTTGCCCATGGTGCATGCACGGGTATTCTAAGGATCGTCTTAGCAAGGTGTGTCTCGGAAACGTAGTGGCGAATACATGAGAAGAGATCTACTTATGCTTAGACAAGATCCACCTGCCCACGAGGAGAGCCGCGTCAAATACAAGGATTCCTTCATACACACATATTCTCCTTCAGGGTGTGCTACCTCAGAGGCGAGATTCCTCAAATTACAACGGGAATTTGTCCAGAGGCAGGACAAGAAGTCTAGACCTCGATCGCACGATAGCCGATGCTCCCTTCCCAACCGGTTAGATACAAGCTATAGCCGCGCCCCCTAGAGTGAAC'/>
    <sequence taxon='M_0' value='TGTATGCCGTTTTTAGGTACGTCTTGAAATATAAAACTTTCCCCTCTGACCGAGCTCATTGCTCCGCAGCGAAAATCTTCCTGCTCCCAGGTGCCGGCATATTAACCATTGTAGTCTGTGCTCCGTTGGCGGTCACAAACCAGGCAGCTTAGTCCAGGGCACTGCTAAATTCCCGTAGTTGATCAATCGGCATGGTTGGGCGCTACGAACCTAGGATTATCCCCGAATAAGTAGAGACTCACGTTGGCCTCCCGGGGACAATTATTCGTGGCGTCTTTGCTAATATGGCACAGATGATCGCATGAGTTGAAGACACTCTGTAGCAATGAATCATCGAAAACCTACCCTCGAAGGTCCTTGTTATCTACCCTAAATATCCTTTTTCTCTGTGGCGCGCACGATATGGAGGACGCGCCTCAAAGAGTCCTCTCTGGCATCAGGGACGGTTGGGCTCCTGGCTCCGAGCAGTATAAGAATAAAATTGAATTTTAGGCGGTTATGGTACGGCCTGAGTGGAATTCGGCAGCATAGCGTAAAACCTTGGCTCATGATACTGGTCCATGATCAATCTTTCCGCCGAGCCTATGCACGCTTCACATTAGACGTGCCTATTTATACTGTAACGTTGAACTTACACACCTATCTCTAAGGGGTTTCATGATGTTCGAAGGCCAGTATGGGTGAATAGTGACGCAAAGACCACAATGATCACGTGGTCGTATTAGGGATCTCCCATTGGGAATTGGCCACCGTGTTTCGCAAGGATGGCCAGAGGTACTCCGAGAGCTGGGGGAGTACAGGCGTTTCACAGGGGGAGAATCGTTTCCGGAGACTTTGGTGAAGTGTCCCGGTGGTGAGTGCTATGCTATCGTAGTCCTTGAGTAGACACTGCACCGGCATAAGTCCAAGTTACGGGGCTATGCGGAACCCTAAAATGGTTAACACTGCGGACCTAAGGAGGCGGCGTCATCGGATAGAGCGGACATGTGAATCCATATACCAGGACAAGGTGTAGACCGGGTGATCGATTCCTCACTCTCATCGATACTAGGTCTCGTACTAGATACGGAATGCAATAAGCAAATTCACCTACAGCTAACAGTTGCTCTCCTCAATGATGGCTCTCAGAAAAGAGGGCAGCGTATCCACTGGCTAAATAGGGGGGTACATGTGACTTGCCCATGGTGCATGCACGGGTATTCTAAGGATCGTCTTAGCAAGGTGTGTCTCGGAAACGTAGTGGCGAATACATGAGAAGAGATCTACTTATGCTTAGACAAGATCCACCTGCCCACGAGGAGAGCCGCGTCAAATACAAGGATTCCTTCATACACACATATTCTCCTTCAGGGTGTGCTACCTCAGAGGCGAGATTCCTCAAATAACAACGGGAATTTGTCCAGAGGCAGGACAAGAAGTCTAGACCTCGATCGCGCGATAGCCGATGCTCCCTTCCCAACCGGTTAGATACAAGCTATAGCCGCGCCCCCTAGAGTGAAC'/>
    <sequence taxon='D_0' value='TGTATGCCGTTTTTAGGTACGTCTTGAAATATAAAACTTTCCCCTCTGACCGAGCTCATTGCTCCGCAGCGAAAATCTTCCTGTTCCCAGGTGCCGGCATATTAACCATTGTAGTCTGTGCTCCGTTGGCGGTCACAAACCAGGCAGCTTAGTCCAGGGCACTGCTAAATTCCCGTAGTTGATCAATCGGCATGGTTGGGCGCTACGAACCTAGGATTATCCCCGAATAAGTAGAGACTCATGTTGGCCTCCCGGGGGCAATTATTCGTGGCGTCTTTGCTAATATGGCACAGATGATCGCATGAGTTGAAGACACTCTGTAGCAATGAATCATCGAAAACCTACCCTCGAAGGTCCTTGTTATCTACCCTAAATATCCTTTTTCTCTGTGGCGCGCACGATATGGAGGACGCGCCTCAAAGAGTCCTCTCTGGCATCAGGGACGGTTGGGCTCCTGGCTCCGAGCAGTATAAGAATAAAATTGAATTTTAGGCGGTTATGGTACGGCCTGAGTGGAATTTGGCAGCATAGCGTAAAACCTTGGCTCATGATACTGGTCCATGATCAATCTTTCCGCCGAGCCTATGCACGCTTCACATTAGACGTGCCTATTTATACTGTAACGTTGAACTTACACACCTATCTCTAAGGGGTTTCATGATGTTCGAAGGCCAGTATGGGTGAATAGTGACGCAAAGACCACAATGATCACGTGGTCGTATTAGGGATCTCCCATTGGGAATTGGCCACCGTGTTTCGCAAGGATGGCCAGAGGTACTCCGAGAGCTGGGGGAGTACAGGCGTTTCGCAGGGGGAGAATCGTTTCCGGAGACTTTGGTGAAGTGTCCCGGTGATGAGTGCTATGCTATCGTAGTCCTTGAGTAGACACTGCACCGGCATAAGCCCAAGTTACGGGGCTATGCGGAACCCTAAAATGGTTAACACTGCGGACCTAAGGAGGCGGCGTCATCGGATAGAGCGGACATGTGAATCCATATACCAGGACAAGGTGTAGACCGGGTGATCGATTCCTCACTCTCATCGATACTAGGTCTCGTACTAGATACGGAATGCAATAAGCAAATTCACCTACAGCTAACAGTTGCTCTCCTCAATGATGGCTCTCAGAAAAGAGGGCAGCGTATCCACTGGCTAAATAGGGGGGTACATGTGACTTGCCCATGGTGCATGCACGGGTATTCTAAGGATCGTCTTAGCAAAGTGTGTCTCGGAAACGTAGTGGCGAATACATGAGAAGAGATCTACTTATGCTTAGACAAGATCCACCTGCCCACGAGGAGAGCCGCGTCAAATACAAGGATTCCTTCATACACACATATTCTCCTTCAGGGTGTGCTACCTCAGAGGCGAGATTCCTCAAATAACAACGGGAATTTGTCCAGAGGCAGGACAAGAAGTCTAGACCTCGATCGCGCGATAGCCGATGCTCCCTTCCCAACCGGTTAGATACAAGCTATAGCCGCGCCCCCTAGAGTGAAC'/>
    <sequence taxon='L_0' value='TGTATGCCGTTTTTAGGTACGTCTTGAAATATAAAACTTTCCCCTCTGACCGAGCTCATTGCTCCGCAGCGAAAATCTTCCTGTTCCCAGGTGCCGGCATATTAACCATTGTAGTCTGTGCTCCGTTGGCGGTCACAAACCAGGCAGCTTAGTCCAGGGCACTGCTAAATTCCCGTAGTTGATCAATCGGCATGGTTGGGCGCTAGGAACCTAGGATTATCCCCGAATAAGTAGAGACTCATGTTGGCCTCCCGGGGGCAATTATTCGTGGCGTCTTTGCTAATATGGCACAGATGATCGCATGAGTTGAAGACACTCTGTAGCAATGAATCATCGAAAACCTACCCTCGAAGGTCCTTGTTATCTACCCTAAATATCCTTTTTCTCTGTGGCGCGCACGATATGGAGGACGCGCCTCAAAGAGTCCTCTCTGGCATCAGGGACGGTTGGGCTCCTGGCTCCGAGCAGTATAAGAATAAAATTGAATTTTAGGCGGTTATGGTACGGCCTGAGTGGAATTTGGCAGCATAGCGTAAAACCTTGGCTCATGATACTGGTCCATGATCAATCTTTCCGCCGAGCCTATGCACGCTTCACATTAGACGTGCCTATTTATACTGTAACGTTGAACTTACACACCTATCTCTAAAGGGTTTCATGATGTTCGAAGGCCAGTATGGGTGAATAGTGACGCAAAGACCACAATGATCACGTGGTCGTATTAGGGATCTCCCATTGGGAATTGGCCACCGTGTTTCGCAAGGATGGCCAGAGGTACTCCGAGAGCTGGGGGAGTACAGGCGTTTCACAGGGGGAGAATCGTTTCCGGAGACTTTGGTGAAGTGTCCCGGTGATGAGTGCTATGCTATCGTAGTCCTTGAGTAGACACTGCACCGGCATAAGTCCAAGTTACGGGGCTATGCGGAACCCTAAAATGATTAACACTGCGGACCTAAGGAGGCGGCGTCATCGGATAGAGCGGACATGTGAATCCATATACCAGGACAAGGTGTAGACCGGGTGATCGATTCCTCACTCTCATCGATACTAGGTCTCGTACTAGATACGGAATGCAATAAGCAAATTCACCTACAGCTAACAGTTGCTCTCCTCAATGATGGCTCTCAGAAGAGAGGGCAGCGTATCCACTGGCTAAATAGGGGGGTACATGTGACTTGCCCATGGTGCATGCACGGGTATTTTAAGGATCGTCTTAGCAAGGTGTGTCTCGGAAACGTAGTGGCGAATACATGAGAAGAGATCTACTTATGCTTAGACAAGATCCACCTGCCCACGAGGAGAGCCGCGTCAAATACAAGGATTCCTTCATACACACATATTTTCCTCCAGGGTGTGCTACCTCAGAGGCGAGATTCCTCAAATTACAACGGGAATTTGTCCAGAGGCAGGACAAGAAGTCTAGACCTCGATCGCACGATAGCCGATGCTCCCTTCCCAACCGGTTAGATACAAGCTATAGCCGCGCCCCCTAGAGTGAAC'/>
    <sequence taxon='E_0' value='TGTATGCCGTTTTTAGGTACGTCTTGAAATATAAAACTTTCCCCTCTGACCGAGCTCATTGCTCCGCAGCGAAAATCTTCCTGTTCCCAGGTGCCGGCATATTAACCATTGTAGTCTGTGCTCCGTTGGCGGTCACAAACCAGGCAGCTTAGTCCAGGGCACTGCTAAATTCCCGTAGTTGATCAATCGGCATGGTTGGGCGCTAGGAACCTAGGATTATCCCCGAATAAGTAGAGACTCATGTTGGCCTCCCGGGGGCAATTATTCGTGGCGTCTTTGCTAATATGGCACAGATGATCGCATGAGTTGAAGACACTCTGTAGCAATGAATCATCGAAAACCTACCCTCGAAGGTCCTTGTTATCTACCCTAAATATCCTTTTTCTCTGTGGCGCGCACGATATGGAGGACGCGCCTCAAAGAGTCCTCTCTGGCATCAGGGACGGTTGGGCTCCTGGCTCCGAGCAGTATAAGAATAAAATTGAATTTTAGGCGGTTATGGTACGGCCTGAGTGGAATTTGGCAGCATAACGTAAAACCTTGGCTCATGATACTGGTCCATGATCAATCTTTCCGCCGAGCCTATGCACGCTTCACATTAGACGTGCCTATTTATACTGTAACGTTGAACTTACACACCTATCTCTAAGGGGTTTCATGATGTTCGAAGGCCAGTATGGGTGAATAGTGACGCAAAGACCACAATGATCACGTGGTCGTATTAGGGATCTCCCATTGGGAATTGGCCACCGTGTTTCGCAAGGATGGCCAGAGGTACTCCGAGAGCTGGGGGAGTACAGGCGTTTCACAGGGGGAGAATCGTTTCCGGAGACTTTGGTGAAGTGTCCCGGTGATGAGTGCTATGCTATCGTAGTCCTTGAGTAGACACTGCACCGGCATAAGTCCAAGTTACGGGGCTATGCGGAACCCTAAAATGGTTAACACTGCGGACCTAAGGAGGCGGCGTCATCGGATAGAGCGGACATGTGAATCCATATACCAGGACAAGGTGTAGACCGGGTGATCGATTCCTCACTCTCATTGATACTAGGTCTCGTACTAGATACGGAATGCAATAAGCAAATTCACCTACAGCTAACAGTTGCTCTCCTCAATGATGGCTCTCAGAAGAGAGGGCAGCGTATCCACTGGCTAAATAGGGGGGTACATGTGACTTGCCCATGGTGCATGCACGGGTATTCTAAGGATCGTCTTAGCAAGGTGTGTCTCGGAAACGTAGTGGCGAATACATGAGAAGAGATCTACTTATGCTTAGACAAGATCCACCTGCCCACGAGGAGAGCCGCGTCAAATACAAGGATTCCTTCATACACACATATTTTCCTTCAGGGTGTGCTACCTCAGAGGCGAGATTCCTCAAATTACAACGGGAATTTGTCCAGAGGCAGGACAAGAAGTCTAGACCTCGATCGCACGATAGCCGATGCTCCCTTCCCAACCGGTTAGATACAAGCTATAGCCGCGCCCCCTAGAGTGAAC'/>
    <sequence taxon='I_0' value='TGTATGCCGTTTTTAGGTACGTCTTGAAATATAAAACTTTCCCCTCTGACCGAGCTCATTGCTCCGCAGCGAAAATCTTCCTGTTCCCAGGTGCCGGCATATTAACCATTGTAGTCTGTGCTCCGTTGGCGGTCACAAACCAGGCAGCTTAGTCCAGGGCACTGCTAAATTCCCGTAGTTGATCAATCGGCATGGTTGGGCGCTAGGAACCTAGGATTATCCCCGAATAAGTAGAGACTCATGTTGGCCTCCCGGGGGCAATTATTCGTGGCGTCTTTGCTAATATGGCACAGATGATCGCATGAGTTGAAGACACTCTGTAGCAATGAATCATCGAAAACCTACCCTCGAAGGTCCTTGTTATCTACCCTAAATATCCTTTTTCTCTGTGGCGCGCACGATATGGAGGACGCGCCTCAAAGAGTCCTCTCTGGCATCAGGGACGGTTGGGCTCCTGGCTCCGAGCAGTATAAGAATAAAATTGAATTTTAGGCGGTTATGGTACGGCCTGAGTGGAATTTGGCAGCATAGCGTAAAACCTTGGCTCATGATACTGGTCCATGATCAATCTTTCCGCCGAGCCTATGCACGCTTCACATTAGACGTGCCTATTTATACTGTAACGTTGAACTTACACACCTATCTCTAAGGGGTTTCATGATGTTCGAAGGCCAGTATGGGTGAATAGTGACGCAAAGACCACAATGATCACGTGGTCGTATTAGGGATCTCCCATTGGGAATTGGCCACCGTGTTTCGCAAGGATGGCCAGAGGTACTCCGAGAGCTGGGGGAGTACAGGCGTTCCACAGGGGGAGAATCCTTTCCGGAGACTTTGGTGAAGTGTCCCCGTGATGAGTGCTATGCTATCGTAGTCCTTGAGTAGACACTGCACCGGCATAAGTCCAAGTTACGGGGCTATGCGGAACCCTAAAATGGTTAACACTGCGGACCTAAGGAGGCGGCGTCATCGGATAGAGTGGACATGTGAATCCATATACCAGGACAAGGTGTAGACCGGGTGATCGATTCCTCACTCTCATCGATACTAGGTCTCGTACTAGATACGGAATGCAATAAGCGAATTCACCTACAGCTAACAGTTGCTCTCCTCAATGATGGCTCTCAGAAGAGAGGGCAGCGTACCCACTGGCTAAATAGGGGGGTACATGTGACTTGCCCATGGTGCATGCACGGGTATTCTAAGGATCGTCTTAGCAAGGTGTGTCTCGGAAGCGTAGTGGCGAATACATGAGAAGAGATCTACTTATGCTTAGACAAGATCCACCTGCCCACGAGGAGAGCCGCGTCAAATACAAGGATTCCTTCATACACACATATTCTCCTTCAGGGTGTGCTACCTCAGACGCGAGATTCCTCAAATTACAACGGGAATTTGTCCAGAGGCAGGACAAGAAGTCTAGACCTCGATCGCACGATAGCCGATGCTCCCTTCCCAACCGGTTAGATACAAGCTATAGCCGCGCCCCCTAGAGTGAAC'/>
    <sequence taxon='J_0' value='TGTATGCCGTTTTTAGGTACGTCTTGAAATATAAAACTTTCCCCTCTGACCGAGCTCATTGCTCCGCAGCGAAAATCTTCCTGTTCCCAGGTGCCGGCATATTAACCATTGTAGTCTGTGCTCCGTTGGCGGTCACAAACCAGGCAGCTTAGTCCAGGGCACTGCTAAATTCCCGTAGTTGATCAATCGGCATGGTTGGGCGCTAGGAACCTAGGGTTATCCCCGAATAAGTAGAGACTCATGTTGGCCTCCCGGGGGCAATTATTCGTGGCGTCTTTGCTAATATGGCACAGATGATCGCATGAGTTGAAGACACTCTGTAGCAATGAATCATCGAAAACCTACCCTCGAAGGTCCTTGTTATCTACCCTAAATATCCTTTTTCTCTGTGGCGCGCACGATATGGAGGACGCGCCTCAAAGAGTCCTCTCTGGCATCAGGGACGGTTGGGCTCCTGGCTCCGAGCAGTATAAGAATAAAATTGAATTTTAGGCGGTTATGGTACGGCCTGAGTGGAATTTGGCAGCATAGCGTAAAACCTTGGCTCATGATACTGGTCCATGATCAATCTTTCCGCCGAGCCTATGCACGCTTCACAATAGACGTGCCTATTTATACTGTAACGTTGAACTTACACACCTATCTCTAAGGGGTTTCATGACGTTCGAAAGCCAGTATGGGTGAATAGTGACGCAAAGACCACAATGATCACGTGGTCGTATTAGGGATCTCCCATTGGGAATTGGCCACCGTGTTTCGCAAGGATGGCCAGAGGTACTCCGAGAGCTGGGGGAGTACAGGCGTTCCACAGGGGGAGAATCCTTTCCGGAGACTTTGGTGAAGTGTCCCCGTGATGAGTGCTATGCTATCGTAGTCCTTGAGTAGACACTGCACCGGCATAAGTCCAAGTTACGGGGCTATGCGGAACCCTAAAATGGTTAACACTGCGGACCTAAGGAGGCGGCGTCATCGGATAGAGTGGACATGTGAATCCTTATACCAGGACAAGGTGTAGACCGGGTGATCGATTCCTCACTCTCATCGATACTAGGTCTCGCACTAGATACGGAATGCAATAAGCGAATTCACCTACAGCTAACAGTTGCTCTCCTCAATGATGGCTCTCAGAAGAGAGGGCAGCGTACCCACTGGCTAAATAGGGGGGTACATGTGACTTGCCCATGGTGCATGCACGGGTATTCTAAGGATCGTCTTAGCAAGGTGTGTCTCGGAAGCGTAGTGGCGAATACATGAGAAGAGATCTACTTATGCTTAGACAAGATCCACCTGCCCACGAGGAGAGCCGCGTCAAATACAAGGATTCCTTCATACACACATATTCTCCTTCAGGGTGTGCTACCTCAGACGCGAGATTCCTCAAATTACAACGGGAATTTGTCCAGAGGCAGGACAAAAAGTCTAGACCTCGATCGCACGATAGCCGATGCTCCCTTCCCAACCGGTTAGATACAAGCTATAGCCGCGCCCCCTAGAGTGAAC'/>
    <sequence taxon='G_0' value='TGTATGCCGTTTTTAGGTACGTCTTGAAATATAAAACTTTCCCCTCTGACCGAGCTCATTGCTCCGCAGCGAAAATCTTCCTGTTCCCAGGTGCCGGCATATTAACCATTGTAGTCTGTGCTCCGTTGGCGGTCACAAACCAGGCAGCTTAGTCCAGGGCACTGCTGAATTCCCGTAGTTGATCAATCGGCATGGTTGGGCGCTAGGAACCTAGGATTATCCCCGAATAAGTAGAGACTCATGTTGGCCTCCCGGGGGCAATTATTCGTGGCGTCTTTGCTAATATGGCACAGATGATCGCATGAGTTGAAGACACTCTGTAGCAATGAATCATCGAAAACCTACCCTCGAAGGTCCTTGTTATCTACCCTAAATATCCTTTTTCTCTGTGGCGCGCACGATATGGAGGACGCGCCTCAAAGAGTCCTCTCTGGCATCAGGGACGGTTGGGCTCCTGGCTCCGAGCAGTATAAGAATAAAATTGAATTTTAGGCGGTTATGGTACGGCCTGAGTGGAATTTGGCAGCATAGCGTAAAACCTTGGCTCATGATACTGGTCCATGATCAATCTTTCCGCCGAGCCTATGCACGCTTCACATTAGACGTGCCTATTTATACTGTAACGTTGAACCTACACACCTATCTCTAAGGGGTTTCATGATGTTCGAAGGCCAGTATGGGTGAATAGTGACGCAAAGACCACAATGATCACGTGGTCGTATTAGGGATCTCCCATTGGGAATTGGCCACCGTGTTTCGCAAGGATGGCCAGAGGTACTCCGAGAGCTGGGGGAGTACAGGCGTTCCACAGGGGGAGAATCCTTTCCGGAGACTTTGGTGAAGTGTCCCCGTGATGAGTGCTATGCTATCGTAGTCCTTGAGTAGACACTGCACCGGCATAAGTCCAAGTTACGGGGCTATGCGGAACCCTAAAATGGTTAACACTGCGGACCTAAGGAGGCGGCGTCATCGGATAGAGTGGACATGTGAATCCATATACCAGGACAAGGTGTAGACCGGGTGATCGATTCCTCACTCTCATCGATACTAGGTCTCGTACTAGATACGGAATGCAATAAGCGAATTCACCTACAGCTAACAGTTGCTCTCCTCAATGATGGCTCTCAGAAGAGAGGGCAGCGTACCCACTGGCTAAATAGGGGGGTACATGTGACTTGCCCATGGTGCATGCACGGGTATTCTAAGGATCGTCTTAGCAAGGTGTGTCTCGGAAGCGTAGTGGCGAATACATGAGAAGAGATCTACTTATGCTTAGACAAGATCCACCTGCCCACGAGGAGAGCCGCGTCAAATACAAGGATTCCTTCATACACACATATTCTCCTTCAGGGTGTGCTACCTCAGACGCGAGATTCCTCAAATTACAACGGGAATTTGTCCAGAGGCAGGACAAGAAGTCTAGACCTCGATCGCACGATAGCCGATGCTCCCTTCCCAACCGGTTAGATACAAGCTATAGCCGCGCCCCCTAGAGTGAAC'/>
    <sequence taxon='F_0' value='TGTATGCCGTTTTTAGGTACGTCTTGAAATATAAAACTTTCCCCTCTGACCGAGCTCATTGCTCCGCAGCGAAAATCTTCCTGTTCCCAGGTGCCGGCATATTAACCATTGTAGTCTGTGCTCCGTTGGCGGTCACAAACCAGGCAGCTTAGTCCAGGGCACTGCTAAATTCCCGTAGTTGATCAATCGGCATGGTTGGGCGCTAGGAACCTAGGATTATCCCCGAATAAGTAGAGACTCATGTTGGCCTCCCGGGGGCAATTATTCGTGGCGTCTTTGCTAATATGGCACAGATGATCGCATGAGTTGAAGACACTCTGTAGCAATGAATCATCGAAAACCTACCCTCGAAGGTCCTTGTTATCTACCCTAAATATCCTTTTTCTCTGTGGCGCGCACGATATGGAGGACGCGCCTCAAAGAGTCCTCTCTGGCATCAGGGACGGTTGGGCTCCTGGCTCCGAGCAGTATAAGAATAAAATTGAATTTTAGGCGGTTATGGTACGGCCTGAGTGGAATTTGGCAGCATAGCGTAAAACCTTGGCTCATGATACTGGTCCATGATCAATCTTTCCGCCGAGCCTATGCACGCTTCACATTAGACGTGCCTATTTATACTGTAACGTTGAACTTACACACCTATCTCTAAGGGGTTTCATGATGTTCGAAGGCCAGTATGGGTGAATAGTGACGCAAAGACCACAATGATCACGTGGTCGTATTAGGGATCTCCCATTGGGAATTGGCCACCGTGTTTCGCAAGGATGGCCAGAGGTACTCCGAGAGCTGGGGGAGTACAGGCGTTCCACAGGGGGAGAATCCTTTCCGGAGACTTTGGTGAAGTGTCCCGGTGATGAGTGCTATGCTATCGTAGTCCTTGAGTAGACACTGCACCGGCATAAGTCCAAGTTACGGGGCTATGCGGAACCCTAAAATGGTTAACACTGCGGACCTAAGGAGGCGGCGTCATCGGATAGAGCGGACATGTGAATCCATATACCAGGACAAGGTGTAGACCGGGTGATCGATTCCTCACTCTCATCGATACTAGGTCTCGTACTAGATACGGAATGCAATAAGCAAATTCACCTACAGCTAACAGTTGCTCTCCTCAATGATGGCTCTCAGAAGAGAGGGCAGCGTACCCACTGGCTAAATAGGGGGGTACATGTGACTTGCCCATGGTGCATGCACGGGTATTCTAAGGATCGTCTTAGCAAGGTGTGTCTCGGAAACGTAGTGGCGAATACATGAGAAGAGATCTACTTATGCTTAGACAAGATCCACCTGCCCACGAGGAGAGCCGCGTCAAATACAAGGATTCCTTCATACACACATATTCTCCTTCAGGGTGTGCTACCTCAGACGCGAGATTCCTCAAATTACAACGGGAATTTGTCCAGAGGCAGGACAAGAAGTCTAGACCTCGATCGCACGATAGCCGATGCTCCCTTCCCAACCGGTTAGATACAAGCTATAGCCGCGCCCCCTAGAGTGAAC'/>
    <sequence taxon='B_0' value='TGTATGCCGTTTTTAGGTACGTCTTGAAATATAAAACTTTCCCCTCTGACCGAGCTCATTGCTCCGCAGCGAAAATCTTCCTGTTCCCAGGTGCCGGCATATTAACCATTGTAGTCTGTGCTCCGTTGGCGGTCACAAACCAGGCAGCTTAGTCCAGGGCACTGCTAAATTCCCGTAGTTGATCAATCGGCATGGTTGGGCGCTAGGAACCTAGGATTATCCCCGAATAAGTAGAGACTCATGTTGGCCTCCCGGGGGCAATTATTCGTGGCGTCTTTGCTAATATGGCACAGATGATCGCATGAGTTGAAGACACTCTGTAGCAATGAATCATCGAAAACCTACCCTCGAAGGTCCTTGTTATCTACCCTAAATATCCTTTTTCTCTGTGGCGCGCACGATATGGAGGACGCGCCTCAAAGAGTCCTCTCTGGCATCAGGGACGGTTGGGCTCCTGGCTCCGAGCAGTATAAGAATAAAATTGAATTTTAGGCGGTTATGGTACGGCCTGAGTGGAATTTGGCAGCATAGCGTAAAACCTTGGCTCATGATACTGGTCCATGATCAATCTTTCCGCCGAGCCTATGCACGCTTCACATTAGACGTGCCTATTTATACTGTAACGTTGAACTTACACACCTATCTCTAAGGGGTTTCATGATGTTCGAAGGCCAGTATGGGTGAATAGTGACGCAAAGACCACAATGATCACGTGGTCGTATTAGGGATCTCCCATTGGGAATTGGCCACCGTGTTTCGCAAGGATGGCCAGAGGTACTCCGAGAGCTGGGGGAGTACAGGCGTTTCACAGGGGGAGAATCGTTTCCGGAGACTTTGGTGGAGTGTCCCGGTGATGAGTGCTATGCTATCGTAGTCCTTGAGTAGACACTGCACCGGCATAAGTCCAAGTTACGGGGCTATGCGGAACCCTAAAATGGTTAACACTGCGGACCTAAGGAGGCGGCGTCATCGGATAGAGCGGACATGTGAATCCATATACCAGGACAAGGTGTAGACCGGGTGATCGATTCCTCACTCTCATCGATACTAGGTCTCGTACTAGATACGGAATGCAATAAGCAAATTCACCTACAGCTAACAGTTGCTCTCCTCAATGATGGCTCTCAGAAGAGAGGGCAGCGTATCCACTGGCTAAATAGGGGGGTACATGTGACTTGCCCATGGTGCACGCACGGGTATTCTAAGGATCGTCTTAGCAAGGTGTGTCTCGGAAACGTAGTGGCGAATACATGAGAAGAGATCTACTTATGCTTAGACAAGATCCACCTGCCCACGAGGAGAGCCGCGTCAAATACAAGGATTCCTTCATACACACATATTCTCCTTCAGGGTGTGCTACCTCAGAGGCGAGATTCCTCAAATTACAACGGGAATTTGTCCAGAGGCAGGACAAGAAGTCTAGACCTCGATCGCACGATAGCCGATGCTCCCTTCCCAACCGGTTAGATACAAGCTATAGCCGCGCCCCCTAGAGTGAAC'/>


  </alignment>


 
   <typeTraitSet spec='TraitSetWithLimits' id='typeTraitSet'
 	  traitname="type"
 	  
 	  value="K_0=K,C_0=C,P_0=P,O_0=O,M_0=M,D_0=D,L_0=L,E_0=E,I_0=I,J_0=J,G_0=G,F_0=F,B_0=B">

     <taxa spec='TaxonSet' alignment='@alignment'/>
   </typeTraitSet>


   <timeTraitSet spec='TraitSetWithLimits' id='timeTraitSet'
 	    traitname="date-backward"

 	  value="K_0=77.4134401214,C_0=57.7922276078,P_0=62.536965048,O_0=70.2351104459,M_0=20.0827810872,D_0=30.0544681365,L_0=68.0926574879,E_0=62.1180570149,I_0=33.6282551282,J_0=20.2897412092,G_0=34.0528654687,F_0=54.3889721922,B_0=79.2458967576">

     <taxa spec='TaxonSet' alignment='@alignment'/>
   </timeTraitSet>
   


   <endInfectionsTraitSet spec='InfectionTraitSet' id='endInfectionsTraitSet' type='end'
 	  traitname="date-backward"
 	  
 	  value="G=30.0,I=15.0,J=18.0,F=48.0,K=68.0,L=60.0,E=53.0,B=69.0,M=18.0,D=29.0,P=45.0,C=50.0,O=55.0">
 	  
 	  <taxaDates idref='timeTraitSet'/>
 	  <taxaTypes idref='typeTraitSet'/>
   </endInfectionsTraitSet>


   <startInfectionsTraitSet spec='InfectionTraitSet' id='startInfectionsTraitSet' type='start'
 	  traitname="date-backward"
 	  
 	  value="G=60.0,I=37.0,J=21.0,F=73.0,K=87.0,L=78.0,E=67.0,B=82.0,M=40.0,D=65.0,P=66.0,C=68.0,O=75.0">
 	  
 	  <taxaDates idref='timeTraitSet'/>
 	  <taxaTypes idref='typeTraitSet'/>
   </startInfectionsTraitSet>
   

   <!-- Substitution model (HKY) -->
   <siteModel spec="SiteModel" id="siteModel">
     <mutationRate spec='RealParameter' id="mutationRate" value="1.0"/>
     <substModel spec="HKY">
       <kappa spec='RealParameter' id="hky.kappa" value="1.0"/>
       <frequencies estimate="false" spec='Frequencies'>
	 <frequencies spec='RealParameter' id="hky.freq" value="0.25 0.25 0.25 0.25"/>
       </frequencies>
     </substModel>
   </siteModel>
 
   <!-- Migration model -->
   
   <migrationModelUniform spec="MigrationModelUniform" id="migModel" minDemes="13">
     <rate spec="RealParameter" value="0.001" dimension="1" id="rate"/>
     <popSize spec="RealParameter" value="1.0" dimension="1" id="popSize"/>
     <numDemes spec="IntegerParameter" value="14" dimension="1" id="numDemes" lower="13" upper="15"/>

     <trait idref='startInfectionsTraitSet' type='start'/>
     <trait idref='endInfectionsTraitSet' type='end'/>
   </migrationModelUniform>
 
   <!-- Parameter priors -->
   <input spec='CompoundDistribution' id='parameterPriors'>
     <distribution spec='beast.math.distributions.Prior' x="@mutationRate">
       <distr spec='LogNormalDistributionModel' M="0.0" S="4.0"/>
     </distribution>

     <distribution spec='beast.math.distributions.Prior' x="@hky.kappa">
       <distr spec='LogNormalDistributionModel' M="0.0" S="4.0"/>
     </distribution>

     <distribution spec='beast.math.distributions.Prior' x="@rate">
       <distr spec='Exponential' mean="0.001"/>
     </distribution>
     <distribution spec='beast.math.distributions.Prior' x="@popSize">
       <distr spec="LogNormalDistributionModel"  M="0.0" S="4.0"/>
     </distribution>
     
   </input>
 
   <!-- Probability of sequence data given tree -->
   <input spec='TreeLikelihood' id="treeLikelihood">
     <data idref="alignment"/>
     <tree idref="tree"/>
     <siteModel idref='siteModel'/>
   </input>
   
   <!-- Probability of tree given migration rates and population sizes -->
   
   <input spec="StructuredCoalescentTreeDensityLimitedLifespan" id="treePrior" limitedLifespan="False">
   
     <multiTypeTreeConcise idref="tree"/>
     <migrationModelUniform idref="migModel"/>
   </input>

   <run spec="MCMC" id="mcmc" chainLength="1000000" storeEvery="200">
     <init spec="StructuredCoalescentMultiTypeTreeConcise" id="tree" nTypes="14">
         <migrationModelUniform spec="MigrationModelUniform" minDemes="13">
             <rate spec="RealParameter" value="0.001" dimension="1"/>
             <popSize spec="RealParameter" value="1.0" dimension="1"/>
             <numDemes spec="IntegerParameter" value="14" dimension="1"/>
     
         </migrationModelUniform>
         <trait idref='typeTraitSet'/>
         <trait idref='timeTraitSet'/>
     </init>
 
     <state>
       <stateNode idref="tree"/>
       <stateNode idref="rate"/>
       <stateNode idref="popSize"/>
       <stateNode idref="numDemes"/>
       <stateNode idref="mutationRate"/>
       <stateNode idref="hky.kappa"/>
       <stateNode idref="hky.freq"/>
     </state>
     
     <distribution spec='CompoundDistribution' id='posterior'>
       <distribution idref="treeLikelihood"/>
       <distribution idref='treePrior'/>
       <distribution idref="parameterPriors"/>
     </distribution>

 
     <!-- parameter scaling operators -->

     <operator spec='ScaleOperator' id='RateScaler'
 	      parameter="@rate"
 	      scaleFactor="0.8" weight="1">
     </operator>
    	 
     <operator spec="ScaleOperator" id="PopSizeScaler"
 	      parameter="@popSize"
	      scaleFactor="0.8" weight="1"/>
	  
     <operator spec="ShortRangeUniformOperator" id="NumDemesScaler"
 	      parameter="@numDemes" weight="1"/>

     <operator spec="ScaleOperator" id="muRateScaler"
	       parameter="@mutationRate"
	       scaleFactor="0.8" weight="1"/>

     <operator spec='ScaleOperator' id='kappaScaler'
	       parameter="@hky.kappa"
	       scaleFactor="0.8" weight="0.1">
     </operator>

     <operator spec="DeltaExchangeOperator" id="freqExchanger"
	       parameter="@hky.freq"
	       delta="0.01" weight="0.1"/>


     

     
     
     
	<!-- Multi-type tree operators	--> 
     <operator id='treeScaler.t' spec='ScaleOperator' scaleFactor="0.5" weight="3" tree="@tree"/>
     <operator id='treeRootScaler.t' spec='ScaleOperator' scaleFactor="0.5" weight="3" tree="@tree" rootOnly='true'/>
     <operator id='UniformOperator.t' spec='Uniform' weight="30" tree="@tree"/>
     <operator id='SubtreeSlide.t' spec='SubtreeSlide' weight="15" gaussian="true" size="1.0" tree="@tree"/>
     <operator id='narrow.t' spec='Exchange' isNarrow='true' weight="15" tree="@tree"/>
     <operator id='wide.t' spec='Exchange' isNarrow='false' weight="3" tree="@tree"/>
     <operator id='WilsonBalding.t' spec='WilsonBalding' weight="3" tree="@tree"/>

     
     <logger logEvery="200" fileName="SCOTTI_Simulation_FMDVdata_1Samples_randomSampStrat_2.0LifeNe_1.0Bottleneck_accurateepiData_noneMissingCases_scarceGenInfo_unlimLife_repl0.log">
     
       <model idref='posterior'/>
       <log idref="posterior"/>
       <log idref="treeLikelihood"/>
       <log idref="migModel"/>
       <log idref="mutationRate"/>
       <log idref="hky.kappa"/>
       <log idref="hky.freq"/>
       <log spec='TreeHeightLogger' tree='@tree'/>
     </logger>
     
     <logger logEvery="200" fileName="SCOTTI_Simulation_FMDVdata_1Samples_randomSampStrat_2.0LifeNe_1.0Bottleneck_accurateepiData_noneMissingCases_scarceGenInfo_unlimLife_repl0.trees" mode="tree">
     
       <log idref='treePrior'/>
     </logger>

     <logger logEvery="10000">
       <model idref='posterior'/>
       <log idref="posterior"/>
       <log idref="treeLikelihood"/>
       <log spec='TreeHeightLogger' tree='@tree'/>
       <log idref="migModel"/>
       <log idref="mutationRate"/>
       <log idref="hky.kappa"/>
       <ESS spec='ESS' name='log' arg="@treePrior"/>
       <ESS spec='ESS' name='log' arg="@posterior"/>
     </logger>
     
   </run>
   
 </beast>
