# Supplementary material for: SCOTTI: Efficient Reconstruction of Transmission within Outbreaks with the Structured Coalescent
Source: PLoS Comput Biol. 2016 Sep 28;12(9):e1005130. doi: 10.1371/journal.pcbi.1005130 (PMC5040440; doi:10.1371/journal.pcbi.1005130)
Supplement: S1 Data — File containing information to replicate results. (ZIP) [file pcbi.1005130.s002.zip › S1 Data/SCOTTI_Simulation_HIVdata_1Samples_randomSampStrat_2.0LifeNe_100.0Bottleneck_accurateepiData_noneMissingCases_scarceGenInfo_unlimLife_repl0.xml]

<beast version='2.0' namespace='beast.evolution.alignment:beast.core:beast.core.parameter:beast.evolution.tree:beast.evolution.tree.coalescent:beast.core.util:beast.evolution.operators:beast.evolution.sitemodel:beast.evolution.substitutionmodel:beast.evolution.likelihood:beast.evolution.tree:beast.math.distributions:multitypetreeVolz.distributions:multitypetreeVolz.operators:multitypetreeVolz.util'>

   <alignment spec="beast.evolution.alignment.Alignment" id="alignment"
	      dataType="nucleotide">

    <sequence taxon='P8_0' value='TCATCTTGGAATCATTCAATATTATTCGAGATAATTCACTAAACCCCTAATTTCGGGAATCGTGATAGCCCGCTGAATTGAAGACTATTCCTCCAACTTATAGTTGCTTCGTCGGGGCCACAAAGGCATCGTTAACGGATCCGGCTTACTAACGAATCTTACTCGTCCGGAACCATAATCGGTCTTTCAATTTGTTGCTTCTCGGCGTTTACCAGTGGGTTAGTCTGGCTCTTGGCAATCGCCACGAATCGCGGTTGAGCCGCTTACTATTCACGACGCGATGACCTGGGATCTGGCGGCCTTTCAAAAATTATGGTGAAACATTGTACTCGCATTACTGTTCTGACCTCGGCAACCAACGCGTTAACGTACGCCAAACCAGGATGTATAACGGTATTCTAACTGGAAACTACTTATTTGCACAAGCGAATGTGTACTTTCCTATTGTAAACCTCCACTGGGTAATTTGTACACGCATGTAGCTGTTTCTAGTCGCTTTCGCATGTCCGACTACTGGAGGTTCTCACTTAACACTCCTCCGTGTCGGCCAAGTAACACTACACCAATATCGTTCTCTCTCCCCAGCCCGGAGTCTTGTCCATTCGCACTGACGCTAAGTGCGAGCGGCTAGCTGTGATCAGCTAGGACTACGGAGATCTGCCGGCTAGCGCCTAGCACTATTAGCGGGGAAAGGAGCCGCCCGTTTCTACTAAATAAAGAGTCCATGTCCTGAACTGGCTTTCTGAATTCACAGCATTCGCGCCGCGACTAACCGCTCCTTGTATGACCTCTTGCGGGTTACTCATACGCCTCCGCAAGTTTTCTAAGCATCTTCCGCCACTAGTCGTGGACGATCAGAGGCTGGACGCCTTAGTAACGCCTACAGCCCTAGTGTTTTTATGTGCGTGTCTTAAAGTGACAATGTGCTAGCCAGGGGGCCCAAGTAAGCACCGTTACTGATATTCGCTTGCGTCGTTAATTTCGGATGAGCCTACCACACCGTCGATTTATGAAATGTTTGACTGATTTGTAGGTGAAAACTATATAACCCTTTACCTAGTGTACATCTTGGCCACCCCCCCTTGATTAATAATCACTCTGCTTCGTTACCGCTGCCTCCCTGGTTACGGTAATGCGAAGCATTTTGCAGTTCCCGGATACGGCCCGATATTCTCAAGTCTATTTTTGGCGGATTGTAGAGTAGAGGCCAAGCCGCGTCTGGCTTCCTACCGCCTTGTAGCTGGAACACGTAGACTAGCTTGATGTTGTTACTTTCAAGAACTTGAGTACCGGTGCACACATACAAAGACTAGCGTTGCTGATTGGGACGTCAGCCCGGGCCACTAACCAGGCGTCGTCAAGTCTCGCCCAGTCCGGAGAGACCCGATCCAGAGAGTGTGGCTGCAATAAGGGAAAAACCTATGTTAGTCCCATTCGGACCATTTACGTGACATGCCTGCGCCGCATGACTTTCCCCAATGTGGCGCTTCCATACATGAG'/>
    <sequence taxon='P9_0' value='TCATCTTGGAATCATTCAATATTATTCGAGATAATTCACTAAACCCCTAATTTCGGGAATCGTGATAGCCCGCTGAATTGAAGACTATTCCTCCAACTTATAATTGCTTCGTCGGGGCCACAAAGGCATCGTTAACGGATTCGGCTTACTAACGAATCTTACTCGTCCGGAACCATAATCGGTCTTTCAATTTGTTGCTTCTCGGCGTTTACCAGTGGGTTAGTCTGGCTCTTGGCAATCGCCACGAATCGCGGTTGAGCCGCTTACTATTCACGACGCGATGACCTGGGATCTGGCGGCCTTTCAAAAATTATGGTGAAACATTGTACTCGCATTACTGTTCTGACCTCGGCAACCAACGCGTTAACGTACGCCAAACCAGGATGTATAACGGTATTCTAACTGGAAACTACTTATCTGCACAAGCGAATGTGTACTTTCCTATTGTAAACCTCCACTGGGTAATTTGTACACGCATGTAGCTGTTTCTAGTCGCTTTCGCATGTCCGACTACTGGAGGTTCTCACTTAACACTCCTCCGTGTCGGCCAAGTAACACTACACCAATATCGTTCTCTCTCCCCAGCCCGGAGTCTTGTCCATTCGCACTGACGCTAAGTGCGAGCGGCTAGCTGTGATCAGCTAGGACTACGGAGATCTGCCGGCTAGCGCCTAGCACTATTAGCGGGGAAAGGAGCCGCCCGTTTCTACTAAATAAAGAGTCCATGTCCTGAACTGGCTTTCTGAATTCACAGCATTCGCGCCGCGACTAACCGCTCCTTGTATGACCTCTTGCGGGTTACTCATACGCCTCCGCAAGTTTTCTAAGCATCTTCCGCCACTAGTCGTGGACGATCAGAGGCTGGACGCCTTAGTAACGCCTACAGCCCTAGTGTTTTTATGTGCGTGTCTTGAAGTGACAATGTGCTAGCCAGGGGGCCCAAGTAAGCACCGTTACTGATATTCGCTTGCGTCGTTAATTTCGGATGAGCCTACCACACCGTCGTTTTATGAAATGTTTGACTGATTTGTAGGTGAAAACTATATAACCCTTTACCTAGTGTACATCTTGGCCACCCCCCCTTGATTAATAATCACTCTGCTTCGTTACCGCTGCCTCCCTGGTTACGGTAATGCGAAGCATTTTGCAGTTCCCGGATACGGCCCGATATTCTCAAGTCTATTTTTGGCGGATTGTAGAGTAGAGGCCAAGCCGCGTCTGGCTTCCTACCGCCTTGTAGCTGGAACACGTAGACTAGCTTGATGTTGTTACTTTCAAGAACTTGAGTACCGGTGCACACATACAAAGACTAGCGTTGCTGATTGGGACGTCAGCCCGGGCCACTAACCAGGCGTCGTCAAGTCTCGCCCAGTCCGGAGAGACCCGATCCAGAGAGTGTGGCTGCAATAAGGGAAAAACCTATGTTAGTCCCATTCGGACCATTTACGTGACATGCCTGCGCCGCATGACTTTCCCCAATGTGGCGCTTCCATACATGAG'/>
    <sequence taxon='P2_0' value='TCATCTTGGAATCATTCAATATTATTCGAGATAATTCACTAAACCCCTAATTTCGGGAATCGTGATAGCCCGCTGAATTGAAGACTATTCCTCCAACTTATAATTGCTTCGTCGGGGCCACAAAGGCATCGTTAACGGATCCGGCTTACTAACGAATCTTACTCGTCCGGAACCATAATCGGTCTTTCAATTTGTTGCTTCTCGGCGTTTACCAGTGGGTTAGTCTGGCTCTTGGCAATCGCCACGAATCGCGGTTGAGCCGCTTACTATTCACGACGCGATGACCTGGGATCTGGCGGCCTTTCAAAAATTATGGTGAAACATTGTACTCGCATTACTGTTCTGACCTCGGCAACCAACGCGTTAACGTACGCCAAACCAGGATGTATAACGGTATTCTAACTGGAAACTACTTATTTGCACAAGCGAATGTGTACTTTCCTATTGTAAACCTCCACTGGGTAATTTGTACACGCATGTAGCTGTTTCTAGTCGCTTTCGCATGTCCGACTACTGGAGGTTCTCACTTAACACTCCTCCGTGTCGGCCAAGTAACACTACACCAATATCGTTCTCTCTCCCCAGCCCGGAGTCTTGTCCATTCGCACTGACGCTAAGTGCGAGCGGCTAGCTGTGATCAGCTAGGACTACGGAGATCTGCCGGCTAGCGCCTAGCACTATTAGCGGGGAAAGGAGCCGCCCGTTTCTACTAAATAAAGAGTCCATGTCCTGAACTGGCTTTCTGAATTCACAGCATTCGCGCCGCGACTAACCGCTCCTTGTATGACCTCTTGCGGGTTACTCATACGCCTCCGCAAGTTTTCTAAGCATCTTCCGCCACTAGTCGTGGACGATCATAGGCTGGACGCCTTAGTAACGCCTACAGCCCTAGTGTTTTTATGTGCGTGTCTTAAAGTGACAATGTGCTAGCCAGGGGGCCCAAGTAAGCACCGTTACTGATATTCGCTTGCGTCGTTAATTTCGGATGAGCCTACCACACCGTCGATTTATGAAATGTTTGACTGATTTGTAGGTGAAAACTATATAACCCTTTACCTAGTGTACATCTTGGCCACCCCCCCTTGATTAATAATCACTCTGCTTCGTTACCGCTGCCTCCCTGGTTACGGTAATGCGAAGCATTTTGCAGTTCCCGGATACGGCCCGATATTCTCAAGTCTATTTTTGGCGGATTGTAGAGTAGAGGCCAAGCCGCGTCTGGCTTCCTACCGCCTTGTAGCTGGAACACGTAGACTAGCTTGATGTGATTACTTTCAAGAACTTGAGTACCGGTGCACACATACAAAGACTAGCGTTGCTGATTGGGACGTCAGCCCGGGCCACTAACCAGGCGTCGTCAAGTCTCGCCCAGTCCGGAGAGACCCGATCCAGAGAGTGTGGCTGCAATAAGGGAAAAACCTATGTTAGTCCCATTCGGACCATTTACGTGACATGCTTGCGCCGCATGACTTTCCCCAATGTGGCGCTTCCATACATGAG'/>
    <sequence taxon='P3_0' value='TCATCTTGGAATCATTCAATATTATTCGAGATAATTCACTAAACCCCTAATTTCGGGAATCGTGATAGCCCGCTGAATTGAAGACTATTCCTCCAACTTATAATTGCTTCGTCGGGGCCACAAAGGCATCGTTAACGGATCCGGCTTACTAACGAATCTTACTCGTCCGGAACCATAATCGGTCTTTCAATTTGTTGCTTCTCGGCGTTTACCAGTGGGTTAGTCTGGCTCTTGGCAATCGCCACGAATCGCGGTTGAGCCGCTTACTATTCACGACGCGATGACCTGGGATCTGGCGGCCTTTCAAAAATTATGGTGAAACATTGTACTCGCATTACTGTTCTGACCTCGGCAACCAACGCGTTAACGTACGCCAAACCAGGATGTATAACGGTATTCTAACTGGAAACTACTTATTTGCACAAGCGAATGTGTACTTTCCTATTGTAAACCTCCACTGGGTAATTTGTACACGCATGTAGCTGTTTCTAGTCGCTTTCGCATGTCCGACTACTGGAGGTTCTCACTTAACACTCCTCCGTGTCGGCCAAGTAACACTACACCAATATCGTTCTCTCTCCCCAGCCCGGAGTCTTGTCCATTCGCACTGACGCTAAGTGCGAGCGGCTAGCTGTGATCAGCTAGGACTACGGAGATCTGCCGGCTAGCGCCTAGCACTATTAGCGGGGAAAGGAGCCGCCCGTTTCTACTAAATAAAGAGTCCATGTCCTGAACTGGCTTTCTGAATTCACAGCATTCGCGCCGCGACTAACCGCTCCTTGTATGACCTCTTGCGGGTTACTCATACGCCTCCGCAAGTTTTCTAAGCATCTTCCGCCACTAGTCGTGGACGATCATAGGCTGGACGCCTTAGTAACGCCTACAGCCCTAGTGTTTTTATGTGCGTGTCTTAAAGTGACAATGTGCTAGCCAGGGGGCCCAAGTAAGCACCGTTACTGATATTCGCTTGCGTCGTTAATTTCGGATGAGCCTACCACACCGTCGATTCATGAAATGTTTGACTGATTTGTAGGTGAAAACTATATAACCCTTTACCTAGTGTACATCTTGGCCACCCCCCCTTGATTAATAATCACTCTGCTTCGTTACCGCTGCCTCCCTGGTTACGGTAATGCGAAGCATTTTGCAGTTCCCGGATACGGCCCGATATTCTCAAGTCTATTTTTGGCGGATTGTAGAGTAGAGGCCAAGCCGCGTCTGGCTTCCTACCGCCTTGTAGCTGGAACACGTAGACTAGCTTGATGTTATTACTTTCAAGAACTTGAGTACCGGTGCACACATACAAAGACTAGCGTTGCTGATTGGGACGTCAGCCCGGGCCACTAACCAGGCGTCGTCAAGTCTCGCCCAGTCCGGAGAGACCCGATCCAGAGAGTGTGGCTGCAATAAGGGAAAAACCTATGTTAGTCCCATTCGGACCATTTACGTGACATGCTTGCTCCGCATGACTTTCCCCAATGTGGCGCTTCCATACATGAG'/>
    <sequence taxon='P1_0' value='TCATCTTGGAATCATTCAATATTATTCGAGATAATTCACTAAACCCCTAATTTCGGGAATCGTGATAGCCCGCTGAATTGAAGACTATTCCTCCAACTTATAATTGCTTCGTCGGGGCCACAAAGGCATCGTTAACGGATCCGGCTTACTAACGAATCTTACTCGTCCGGAACCATAATCGGTCTTTCAATTTGTTGCTTCTCGGCGTTTACCAGTGGGTTAGTCTGGCTCTTGGCAATCGCCACGAATCGCGGTTGAGCCGCTTACTATTCACGACGCGATGACCTGGGATCTGGCGGCCTTTCAAAAATTATGGTGAAACATTGTACTCGCATTACTGTTCTGACCTCGGCAACCAACGCGTTAACGTACGCCAAACCAGGATGTATAACGGTATTCTAACTGGAAACTACTTATTTGCACAAGCGAATGTGTACTTTCCTATTGTAAACCTCCACTGGGTAATTTGTACACGCATGTAGCTGTTTCTAGTCGCTTTCGCATGTCCGACTACTGGAGGTTCTCACTTAACACTCCTCCGTGTCGGCCAAGTAACACTACACCAATATCGTTCTCTCTCCCCAGCCCGGAGTCTTGTCCATTCGCACTGACGCTAAGTGCGAGCGGCTAGCTGTGATCAGCTAGGACTACGGAGATCTGCCGGCTAGCGCCTAGCACTATTAGCGGGGAAAGGAGCCGCCCGTTTCTACTAAATAAAGAGTCCATGTCCTGAACTGGCTTTCTGAATTCACAGCATTCGCGCCGCGACTAACCGCTCCTTGTATGACCTCTTGCGGGTTACTCATACGCCTCCGCAAGTTTTCTAAGCATCTTCCGCCACTAGTCGTGGACGATCATAGGCTGGACGCCTTAGTAACGCCTACAGCCCTAGTGTTTTTATGTGCGTGTCTTAAAGTGACAATGTGCTAGCCAGGGGGCCCAAGTAAGCACCGTTACTGATATTCGCTTGCGTCGTTAATTTCGGATGAGCCTACCACACCGTCGATTTATGAAATGTTTGACTGATTTGTAGGTGAAAACTATATAACCCTTTACCTAGTGTACATCTTGGCCACCCCCCCTTGATTAATAATCACTCTGCTTCGTTACCGCTGCCTCCCTGGTTACGGTAATGCGAAGCATTTTGCAGTTCCCGGATACGGCCCGATATTCTCAAGTCTATTTTTGGCGGATTGTAGAGTAGAGGCCAAGCCGCGTCTGGCTTCCTACCGCCTTGTAGCTGGAACACGTAGACTAGCTTGATGTTATTACTTTCAAGAACTTGAGTACCGGTGCACACATACAAAGACTAGCGTTGCTGATTGGGACGTCAGCCCGGGCCACTAACCAGGCGTCGTCAAGCCTCGCCCAGTCCGGAGAGACCCGATCCAGAGAGTGTGGCTGCAATAAGGGAAAAACCTATGTTAGTCCCATTCGGACCATTTACGTGACATGCCTGCGCCGCATGACTTTCCCCAATGTGGCGCTTCCATACATGAG'/>
    <sequence taxon='P7_0' value='TCATCTTGGAATCATTCAATATTATTCGAGATAATTCACTAAACCCCTAATTTCGGGAATCGTGATAGCCCGCTGAATTGAAGACTATTCCTCCAACTTATAATTGCTTCGTCGGGGCCACAAAGGCATCGTTAACGGATCCGGCTTACTAACGAATCTTACTCGTCCGGAACCATAATCGGTCTTTCAATTTGTTGCTTCTCGGCGTTTACCAGTGGGTTAGTCTGGCTCTTGGCAATCGCCACGAATCGCGGTTGAGCCGCTTACTATTCACGACGCGATGACCTGGGATCTGGCGGCCTTTCAAAAATTATGGTGAAACATTGTACTCGCATTACTGTTCTGACCTCGGCAACCAACGCGTTAACGTACGCCAAACCAGGATGTATAACGGTATTCTAACTGGAAACTACTTATTTGCACAAGCGAATGTGTACTTTCCTATTGTAAACCTCCACTGGGTAATTTGTACACGCATGTAGCTGTTTCTAGTCGCTTTCGCATGTCCGACTACTGGAGGTTCTCACTTAACACTCCTCCGTGTCGGCCAAGTAACACTACACCAATATCGTTCTCTCTCCCCAGCCCGGAGTCTTGTCCATTCGCACTGACGCTAAGTGCGAGCGGCTAGCTGTGATCAGCTAGGACTACGGAGATCTGCCGGCTAGCGCCTAGCACTATTAGCGGGGAAAGGAGCCGCCCGTTTCTACTAAATAAAGAGTCCATGTCCTGAACTGGCTTTCTGAATTCACAGCATTCGCGCCGCGACTAACCGCTCCTTGTATGACCTCTTGCGGGTTACTCATACGCCTCCGCAAGTTTTCTAAGCATCTTCCGCCACTAGTCGTGGACGATCATAGGCTGGACGCCTTAGTAACGCCTACAGCCCTAGTGTTTTTATGTGCGTGTCTTAAAGTGACAATGTGCTAGCCAGGGGGCCCAAGTAAGCACCGTTACTGATATTCGCTTGCGTCGTTAATTTCGGATGAGCCTACCACACCGTCGATTTATGAAATGTTTGACTGATTTGTAGGTGAAAACTATATAACCCTTTACCTAGTGTACATCTTGGCCACCCCCCCTTGATTAATAATCACTCTGCTTCGTTACCGCTGCCTCCCTGGTTACGGTAATGCGAAGCATTTTGCAGTTCCCGGATACGGCCCGATATTCTCAAGTCTATTTTTGGCGGATTGTAGAGTAGAGGCCAAGCCGCGTCTGGCTTCCTACCGCCTTGTAGCTGGAACACGTAGACTAGCTTGATGTTATTACTTTCAAGAACTTGAGTACCGGTGCACACATACAAAGACTAGCGTTGCTGATTGGGACGTCAGCCCGGGCCACTAACCAGGCGTCGTCAAGTCTCGCCCAGTCCGGAGAGACCCGATCCAGAGAGTGTGGCTGCAATAAGGGAAAAACCTATGTTAGTCCCATTCGGACCATTTACGTGACATGCCTGCGCCGCATGACTTTCCCCAATGTGGCGCTTCCATACATGAG'/>
    <sequence taxon='P11_0' value='TCATCTTGGAATCATTCAATATTATTCGAGATAATTCACTAAACCCCTAATTTCGGGAATCGTGATAGCCCGCTGCATTGAAGACTATTCCTCCAACTTATAATTGCTTCGTCGGGGCCACAAAGGCATCGTTAACGGATCCGGCTTACTAACGAATCTTACTCGTCCGGAACCATAATCGGTCTTTCAATTTGTTGCTTCTCGGCGTTTACCAGTGGGTTAGTCTGGCTCTTGGCAATCGCCACGAATCGCGGTTGAGCCGCTTACTATTCACGACGCGATGACCTGGGATCTGGCGGCCTTTCAAAAATTATGGTGAAACATTGTACTCGCATTACTGTTCTGACCTCGGCAACCAACGCGTTAACGTACGCCAAACCAGGATGTATAACGGTATTCTAACTGGAAACTACTTATTTGCACAAGCGAATGTGTACTTTCCTATTGTAAACCTCCACTGGGTAATTTGTACACGCATGTAGCTGTTTCTAGTCGCTTTCGCATGTCCGACTACTGGAGGTTCTCACTTAACACTCCTCCGTGTCGGCCAAGTAACACTACACCAATATCGTTCTCTCTCCCCAGCCCGGAGTCTTGTCCATTCGCACTGACGCTAAGTGCGAGCGGCTAGCTGTGATCAGCTAGGACTACGGAGATCTGCCGGCTAGCGCCTAGCACTATTAGCGGGGAAAGGAGCCGCCCGTTTCTACTAAATAAAGAGTCCATGTCCTGAACTGGCTTTCTGAATTCACAGCATTCGCGCCGCGACTAACCGCTCCTTGTATGACCTCTTGCGGGTTACTCATACGCCTCCGCAAGTTTTCTAAGCATCTTCCGCCACTAGTCGTGGACGATCGGAGGCTGGACGCCTTAGTAACGCCTACAGCCCTAGTGTTTTTATGTGCGTGTCTTAAAGTGACAATGTGCTAGCCAGGGGGCCCAAGTAAGCACCGTTACTGATATTCGCTTGCGTCGTTAATTTCGGATGAGCCTACCACACCGTCGATTTATGAAATGTTTGACTGATTTGTAGGTGAAAACTATATAACCCTTTACCTAGTGTACATCTTGGCCACCCCCCCTTGATTAATAATCACTCTGCTTCGTTACCGCTGCCTCCCTGGTTACGGTAATGCGAAGCATTTTGCAGTTCCCGGATACGGCCCGATATTCTCAAGTCTATTTTTGGCGGATTGTAGAGTAGAGGCCAAGCCGCGTCTGGCTTCCTACCGCCTTGTAGCTGGAACACGTAGACTAGCTTGATGTTGTTACTTTCAAGAACTTGAGTACCGGTGCACACATACAAAGACTAGCGTTGCTGATTGGGACGTCAGCCCGGGCCACTAACCAGGCGTCGTCAAGTCTCGCCCAGTCCGGAGAGACCCGATCCAGAGAGTGTGGCTGCAATAAGGGAAAAACCTATGTTAGTCCCATTCGGACCATTTACGTGACATGCCTGCGCCGCACGACTTTCCCCAATGTGGCGCTTCCATACATGAG'/>
    <sequence taxon='P6_0' value='TCATCTTGGAATCATTCAATATTATTCGAGATAATTCACTAAACCCCTAATTTCGGGAATCGTGATAGCCCGCTGAATTGAAGACTATTCCTCCAACTTATAATTGCTTCGTCGGGGCCACAAAGGCATCGTTAACGGATCCGGCTTACTAACGAATCTTACTCGTCCGGAACCATAATCGGTCTTTCAATTTGTTGCTTCTCGGCGTTTACCAGTGGGTTAGTCTGGCTCTTGGCAATCGCCACGAATCGCGGTTGAGCCGCTTACTATTCACGACGCGATGACCTGGGATCTGGCGGCCTTTCAAAAATTATGGTGAAACATTGTACTCGCATTACTGTTCTGACCTCGGCAACCAACGCGTTAACGTACGCCAAACCAGGATGTATAACGGTATTCTAACTGGAAACTACTTATTTGCACAAGCGAATGTGTACTTTCCTATTGTAAACCTCCACTGGGTAATTTGTACACGCATGTAGCTGTTTCTAGTCGCTTTCGCATGTCCGACTACTGGAGGTTCTCACTTAACACTCCTCCGTGTCGGCCAAGTAACACTACACCAATATCGTTCTCTCTCCCCAGCCCGGAGTCTTGTCCATTCGCACTGACGCTAAGTGCGAGCGGCTAGCTGTGATCAGCTAGGACTACGGAGATCTGCCGGCTAGCGCCTAGCACTATTAGCGGGGAAAGGAGCCGCCCGTTTCTACTAAATAAAGAGTCCATGTCCTGAACTGGCTTTCTGAATTCACAGCATTCGCGCCGCGACTAACCGCTCCTTGTATGACCTCTTGCGGGTTACTCATACGCCTCCGCAAGTTTTCTAAGCATCTTCCGCCACTAGTCGTGGACGATCAGAGGCTGGACGCCTTAGTAACGCCTACAGCCCTAGTGTTTTTATGTGCGTGTCTTAAAGTGACAATGTGCTAGCCAGGGGGCCCAAGTAAGCACCGTTACTGATATTCGCTTGCGTCGTTAATTTCGGATGAGCCTACCACACCGTCGATTTATGAAATGTTTGACTGATTTGTAGGTGAAAACTATATAACCCTTTACCTAGTGTACATCTTGGCCACCCCCCCTTGATTAATAATCACTCTGCTTCGTTACCGCTGCCTCCCTGGTTACGGTAATGCGAAGCATTTTGCAGTTCCCGGATACGGCCCGATATTCTCAAGTCTATTTTTGGCGGATTGTAGAGTAGAGGCCAAGCCGCGTCTGGCTTCCTACCGCCTTGTAGCTGGAACACGTAGACTAGCTTGATGTTGTTACTTTCAAGAACTTGAGTACCGGTGCACACATACAAAGACTAGCGTTGCTGATTGGGACGTCAGCCCGGGCCACTAACCAGGCGTCGTCAAGTCTCGCCCAGTCCGGAGAGACCCGATCCAGAGAGTGTGGCTGCAATAAGGGAAAAACCTATGTTAGTCCCATTCGGACCATTTACGTGACATGCCTGCGCCGCATGACTTTCCCCAATGTGGCGCTTCCATACATGAG'/>
    <sequence taxon='P5_0' value='TCATCTTGGAATCATTCAATATTATTCGAGATAATTCACTAAACCCCTAATTTCGGGAATCGTGATAGCCCGCTGAATTGAAGACTATTCCTCCAACTTATAATTGCTTCGTCGGGGCCACAAAGGCATCGTTAACGGATCCGGCTTACTAACGAATCTTACTCGTCCGGAACCATAATCGGTCTTTCAATTTGTTGCTTCTCGGCGTTTACCAGTGGGTTAGTCTGGCTCTTGGCAATCGCCACGAATCGCGGTTGAGCCGCTTACTATTCACGACGCGATGACCTGGGATCTGGCGGCCTTTCAAAAATTATGGTGAAACATTGTACTCGCATTACTGTTCTGACCTCGGCAACCAACGCGTTAACGTACGCCAAACCAGGATGTATAACGGTATTCTAACTGGAAACTACTTATTTGCACAAGCGAATGTGTACTTTCCTATTGTAAACCTCCACTGGGTAATTTGTACACGCATGTAGCTGTTTCTAGTCGCTTTCGCATGTCCGACTACTGGAGGTTCTCACTTAACACTCCTCCGTGTCGGCCAAGTAACACTACACCAATATCGTTCTCTCTCCCCAGCCCGGAGTCTTGTCCATTCGCACTGACGCTAAGTGCGAGCGGCTAGCTGTGATCAGCTAGGACTACGGAGATCTGCCGGCTAGCGCCTAGCACTATTAGCGGGGAAAGGAGCCGCCCGTTTCTACTAAATAAAGAGTCCATGTCCTGAACTGGCTTTTTGAATTCACAGCATTCGCGCCGCGACTAACCGCTCCTTGTATGACCTCTTGCGGGTTACTCATACGCCTCCGCAAGTTTTCTAAGCATCTTCCGCCACTAGTCGTGGACGATCAGAGGCTGGACGCCTTAGTAACGCCTACAGCCCTAGTGTTTTTATGTGCGTGTCTTAAAGTGACAATGTGCTAGCCAGGGGGCCCAAGTAAGCACCGTTACTGATATTCGCTTGCGTCGTTAATTTCGGATGAGCCTACCACACCGTCGATTTATGAAATGTTTGACTGATTTGTAGGTGAAAACTATATAACCCTTTACCTAGTGTACATCTTGGCCACCCCCCCTTGATTAATAATCACTCTGCTTCGTTACCGCTGCCTCCCTGGTTACGGTAATGCGAAGCATTTTGCAGTTCCCGGATACGGCCCGATATTCTCAAGTCTATTTTTGGCGGATTGTAGAGTAGAGGCCAAGCCGCGTCTGGCTTCCTACCGCCTTGTAGCTGGAACACGTAGACTAGCTTGATGTTGTTACTTTCAAGAACTTGAGTACCGGTGCACACATACAAAGACTAGCGTTGCTGATTGGGACGTCAGCCCGGGCCACTAACCAGGCGTCGTCAAGTCTCGCCCAGTCCGGAGAGACCCGATCCAGAGAGTGTGGCTGCAATAAGGGAAAAACCTATGTTAGTCCCATTCGGACCATTTACGTGACATGCCTGCGCCGCATGACTTTCCCCAATGTGGCGCTTCCATACATGAG'/>


  </alignment>


 
   <typeTraitSet spec='TraitSetWithLimits' id='typeTraitSet'
 	  traitname="type"
 	  
 	  value="P8_0=P8,P9_0=P9,P2_0=P2,P3_0=P3,P1_0=P1,P7_0=P7,P11_0=P11,P6_0=P6,P5_0=P5">

     <taxa spec='TaxonSet' alignment='@alignment'/>
   </typeTraitSet>


   <timeTraitSet spec='TraitSetWithLimits' id='timeTraitSet'
 	    traitname="date-backward"

 	  value="P8_0=18.4225071087,P9_0=13.2806906521,P2_0=15.6498668901,P3_0=13.992999216,P1_0=15.1462958131,P7_0=15.5262503246,P11_0=16.0025560561,P6_0=14.0464626506,P5_0=16.2640577058">

     <taxa spec='TaxonSet' alignment='@alignment'/>
   </timeTraitSet>
   


   <endInfectionsTraitSet spec='InfectionTraitSet' id='endInfectionsTraitSet' type='end'
 	  traitname="date-backward"
 	  
 	  value="P1=12.0,P2=12.5,P3=13.0,P5=12.3,P6=6.2,P7=6.1,P8=11.7,P9=13.2,P11=7.0">
 	  
 	  <taxaDates idref='timeTraitSet'/>
 	  <taxaTypes idref='typeTraitSet'/>
   </endInfectionsTraitSet>


   <startInfectionsTraitSet spec='InfectionTraitSet' id='startInfectionsTraitSet' type='start'
 	  traitname="date-backward"
 	  
 	  value="P1=20.0,P2=16.6,P3=14.2,P5=17.3,P6=17.0,P7=17.4,P8=18.7,P9=13.5,P11=18.2">
 	  
 	  <taxaDates idref='timeTraitSet'/>
 	  <taxaTypes idref='typeTraitSet'/>
   </startInfectionsTraitSet>
   

   <!-- Substitution model (HKY) -->
   <siteModel spec="SiteModel" id="siteModel">
     <mutationRate spec='RealParameter' id="mutationRate" value="1.0"/>
     <substModel spec="HKY">
       <kappa spec='RealParameter' id="hky.kappa" value="1.0"/>
       <frequencies estimate="false" spec='Frequencies'>
	 <frequencies spec='RealParameter' id="hky.freq" value="0.25 0.25 0.25 0.25"/>
       </frequencies>
     </substModel>
   </siteModel>
 
   <!-- Migration model -->
   
   <migrationModelUniform spec="MigrationModelUniform" id="migModel" minDemes="9">
     <rate spec="RealParameter" value="0.001" dimension="1" id="rate"/>
     <popSize spec="RealParameter" value="1.0" dimension="1" id="popSize"/>
     <numDemes spec="IntegerParameter" value="10" dimension="1" id="numDemes" lower="9" upper="11"/>

     <trait idref='startInfectionsTraitSet' type='start'/>
     <trait idref='endInfectionsTraitSet' type='end'/>
   </migrationModelUniform>
 
   <!-- Parameter priors -->
   <input spec='CompoundDistribution' id='parameterPriors'>
     <distribution spec='beast.math.distributions.Prior' x="@mutationRate">
       <distr spec='LogNormalDistributionModel' M="0.0" S="4.0"/>
     </distribution>

     <distribution spec='beast.math.distributions.Prior' x="@hky.kappa">
       <distr spec='LogNormalDistributionModel' M="0.0" S="4.0"/>
     </distribution>

     <distribution spec='beast.math.distributions.Prior' x="@rate">
       <distr spec='Exponential' mean="0.001"/>
     </distribution>
     <distribution spec='beast.math.distributions.Prior' x="@popSize">
       <distr spec="LogNormalDistributionModel"  M="0.0" S="4.0"/>
     </distribution>
     
   </input>
 
   <!-- Probability of sequence data given tree -->
   <input spec='TreeLikelihood' id="treeLikelihood">
     <data idref="alignment"/>
     <tree idref="tree"/>
     <siteModel idref='siteModel'/>
   </input>
   
   <!-- Probability of tree given migration rates and population sizes -->
   
   <input spec="StructuredCoalescentTreeDensityLimitedLifespan" id="treePrior" limitedLifespan="False">
   
     <multiTypeTreeConcise idref="tree"/>
     <migrationModelUniform idref="migModel"/>
   </input>

   <run spec="MCMC" id="mcmc" chainLength="1000000" storeEvery="200">
     <init spec="StructuredCoalescentMultiTypeTreeConcise" id="tree" nTypes="10">
         <migrationModelUniform spec="MigrationModelUniform" minDemes="9">
             <rate spec="RealParameter" value="0.001" dimension="1"/>
             <popSize spec="RealParameter" value="1.0" dimension="1"/>
             <numDemes spec="IntegerParameter" value="10" dimension="1"/>
     
         </migrationModelUniform>
         <trait idref='typeTraitSet'/>
         <trait idref='timeTraitSet'/>
     </init>
 
     <state>
       <stateNode idref="tree"/>
       <stateNode idref="rate"/>
       <stateNode idref="popSize"/>
       <stateNode idref="numDemes"/>
       <stateNode idref="mutationRate"/>
       <stateNode idref="hky.kappa"/>
       <stateNode idref="hky.freq"/>
     </state>
     
     <distribution spec='CompoundDistribution' id='posterior'>
       <distribution idref="treeLikelihood"/>
       <distribution idref='treePrior'/>
       <distribution idref="parameterPriors"/>
     </distribution>

 
     <!-- parameter scaling operators -->

     <operator spec='ScaleOperator' id='RateScaler'
 	      parameter="@rate"
 	      scaleFactor="0.8" weight="1">
     </operator>
    	 
     <operator spec="ScaleOperator" id="PopSizeScaler"
 	      parameter="@popSize"
	      scaleFactor="0.8" weight="1"/>
	  
     <operator spec="ShortRangeUniformOperator" id="NumDemesScaler"
 	      parameter="@numDemes" weight="1"/>

     <operator spec="ScaleOperator" id="muRateScaler"
	       parameter="@mutationRate"
	       scaleFactor="0.8" weight="1"/>

     <operator spec='ScaleOperator' id='kappaScaler'
	       parameter="@hky.kappa"
	       scaleFactor="0.8" weight="0.1">
     </operator>

     <operator spec="DeltaExchangeOperator" id="freqExchanger"
	       parameter="@hky.freq"
	       delta="0.01" weight="0.1"/>


     

     
     
     
	<!-- Multi-type tree operators	--> 
     <operator id='treeScaler.t' spec='ScaleOperator' scaleFactor="0.5" weight="3" tree="@tree"/>
     <operator id='treeRootScaler.t' spec='ScaleOperator' scaleFactor="0.5" weight="3" tree="@tree" rootOnly='true'/>
     <operator id='UniformOperator.t' spec='Uniform' weight="30" tree="@tree"/>
     <operator id='SubtreeSlide.t' spec='SubtreeSlide' weight="15" gaussian="true" size="1.0" tree="@tree"/>
     <operator id='narrow.t' spec='Exchange' isNarrow='true' weight="15" tree="@tree"/>
     <operator id='wide.t' spec='Exchange' isNarrow='false' weight="3" tree="@tree"/>
     <operator id='WilsonBalding.t' spec='WilsonBalding' weight="3" tree="@tree"/>

     
     <logger logEvery="200" fileName="SCOTTI_Simulation_HIVdata_1Samples_randomSampStrat_2.0LifeNe_100.0Bottleneck_accurateepiData_noneMissingCases_scarceGenInfo_unlimLife_repl0.log">
     
       <model idref='posterior'/>
       <log idref="posterior"/>
       <log idref="treeLikelihood"/>
       <log idref="migModel"/>
       <log idref="mutationRate"/>
       <log idref="hky.kappa"/>
       <log idref="hky.freq"/>
       <log spec='TreeHeightLogger' tree='@tree'/>
     </logger>
     
     <logger logEvery="200" fileName="SCOTTI_Simulation_HIVdata_1Samples_randomSampStrat_2.0LifeNe_100.0Bottleneck_accurateepiData_noneMissingCases_scarceGenInfo_unlimLife_repl0.trees" mode="tree">
     
       <log idref='treePrior'/>
     </logger>

     <logger logEvery="10000">
       <model idref='posterior'/>
       <log idref="posterior"/>
       <log idref="treeLikelihood"/>
       <log spec='TreeHeightLogger' tree='@tree'/>
       <log idref="migModel"/>
       <log idref="mutationRate"/>
       <log idref="hky.kappa"/>
       <ESS spec='ESS' name='log' arg="@treePrior"/>
       <ESS spec='ESS' name='log' arg="@posterior"/>
     </logger>
     
   </run>
   
 </beast>
